# Supplementary material for: Interferon γ induced compositional changes in human bone marrow derived mesenchymal stem/stromal cells
Source: Clin Proteomics. 2017 Jul 6;14:26. doi: 10.1186/s12014-017-9161-1 (PMC5501357; doi:10.1186/s12014-017-9161-1)
Supplement: Supplementary file 1 — Additional file 1: Table S1. Summary data of identifications, intensities and normalised z scores of differences (i.e. of [D = (IFN intensity)-(CTL intensity)]. CTL and IFN refer respectively to cumulative peak intensities of peptides (log 2) for a given protein in untreated and interferon treated pairs of cells from the same donor. Z corresponds to the normalised z score for the differences observed for each protein (i.e. of [D = (IFN intensity)-(CTL intensity)] relative to the mean of the distribution within their corresponding donor pair. [file 12014_2017_9161_MOESM1_ESM.xlsx]

## Sheet: SUPPLEMENTARY Table 1
SWPROT	Gene	Description	004ctl	PEPS	004IFN	PEPS	Z004	069ctl	PEPS	069IFN	PEPS	Z069	094ctl	PEPS	094IFN	PEPS	Z094	140ctl	PEPS	140IFN	PEPS	Z140	150ctl	PEPS	150IFN	PEPS	Z150
P01023	A2M	Alpha-2-macroglobulin	24.19	58	24.17	52	-0.48	24.32	54	24.39	54	0.42	25.17	59	24.14	55	0.08	25.34	59	25.22	62	-0.01	24.31	55	24.36	57	-0.16
Q9NRG9	AAAS	Aladin	19.72	15	18.93	9	-1.37	20.01	13	19.21	9	-0.6	20.55	12	19.34	10	-0.14	20.73	13	20.17	16	-0.55	20.39	13	19.81	12	-0.99
Q86V21	AACS	Acetoacetyl-CoA synthetase	19.4	9	19.17	9	-0.73	20.29	13	19.81	10	-0.22	20.22	13	19.16	14	0.05	20.48	14	20.23	14	-0.17	19.52	12	19.59	11	-0.13
Q8N5Z0	AADAT	Kynurenine/alpha-aminoadipate aminotransferase																13.84	2	14.4	2	0.82
Q7RTV5	AAED1	Thioredoxin-like protein AAED1	17.84	4	17.9	4	-0.39	15.25	2	17.67	3	3.2	15.43	2	15.96	3	1.98	17.84	4	17.66	4	-0.08	16.31	3			-21.7
Q6PD74	AAGAB	Alpha- and gamma-adaptin-binding protein p34	18.3	6	18.49	4	-0.24	18.18	5	17.79	6	-0.12	15.26	2				16.91	3	17.03	4	0.28			15.14	3	19.71
Q2M2I8	AAK1	AP2-associated protein kinase 1	21.51	24	21.94	23	0.03	22.46	22	21.81	26	-0.43	21.55	20	19.96	20	-0.6	21.59	22	21.54	20	0.07	21.49	23	21.53	23	-0.17
Q9H7C9	AAMDC	Mth938 domain-containing protein			17.01	2		18.66	5	18.59	4	0.26	16.94	3	16.46	3	0.75	18.51	5	17.36	4	-1.27	15.79	3	16.76	3	1.05
Q13685	AAMP	Angio-associated migratory cell protein	19.24	9	20.04	8	0.46	20.95	9	20.95	9	0.34	19.92	7	18.59	7	-0.28	19.8	7	20.17	8	0.59	19.31	7	19.63	7	0.2
Q9Y312	AAR2	Protein AAR2 homolog	19.29	10	19.27	7	-0.48	20.01	8	19.99	9	0.32	19.71	10	18.99	13	0.46	20.39	11	20.31	15	0.04	19.45	10	19.5	13	-0.16
P49588	AARS	Alanine--tRNA ligase	24.51	41	24.83	39	-0.09	25.61	43	25.37	42	0.06	24.82	47	23.86	40	0.17	25.1	50	24.97	45	-0.02	24.12	45	24.11	42	-0.24
Q5JTZ9	AARS2	Alanine--tRNA ligase	19.04	17	19.05	9	-0.45	19.75	12	19.19	12	-0.32	19.25	11	17.68	12	-0.57	20.05	19	19.23	15	-0.87	17.75	7	18.76	12	1.11
Q9BTE6	AARSD1	Alanyl-tRNA editing protein Aarsd1	20.33	13	20.52	15	-0.24	21	15	21	11	0.34	19.52	9	18.1	7	-0.39	19.38	10	19.46	10	0.23	18.35	8	18.14	8	-0.5
Q9NRN7	AASDHPPT	L-aminoadipate-semialdehyde dehydrogenase-phosphopantetheinyl transferase	19.31	6	19.83	4	0.14	20.69	7	20.7	4	0.35	19.13	5	18.93	8	1.09	19.93	8	19.97	8	0.18	18.99	7	19.18	6	0.03
Q9UDR5	AASS	Alpha-aminoadipic semialdehyde synthase	18.32	8	19.19	11	0.54	18.1	7	17.87	6	0.07	16.58	4	15.61	5	0.16	18.13	11	17.84	10	-0.22	17	8	17.29	9	0.16
Q9NY61	AATF	Protein AATF	18.91	10	18.99	7	-0.37	19.59	10	18.96	10	-0.4	19.71	13	19.07	16	0.56	20.75	17	20.79	15	0.18	19.8	16	19.77	17	-0.26
P80404	ABAT	4-aminobutyrate aminotransferase	17.37	7	17.13	5	-0.74	18.78	9	17.93	7	-0.66													15.92	4	20.74
O95477	ABCA1	ATP-binding cassette sub-family A member 1			12.55	2
Q86UQ4	ABCA13	ATP-binding cassette sub-family A member 13						15.96	2
Q9BZC7	ABCA2	ATP-binding cassette sub-family A member 2	13.17	2	15.15	2	1.82
Q99758	ABCA3	ATP-binding cassette sub-family A member 3						14.99	2
O94911	ABCA8	ATP-binding cassette sub-family A member 8						17.65	7	17.25	7	-0.13													18.44	2
Q9NRK6	ABCB10	ATP-binding cassette sub-family B member 10	17	4			-20.03	18.01	4	16.85	3	-1.03	19	10	17.45	6	-0.55	17.77	5	17.87	6	0.26	18.48	10	17.87	7	-1.03
Q9NP58	ABCB6	ATP-binding cassette sub-family B member 6	17.46	5	17.52	6	-0.39	18.67	6	19.07	6	0.81	18.03	4	15.22	3	-2.08	17.3	6	16.7	5	-0.6	16.26	3	16.69	2	0.34
O75027	ABCB7	ATP-binding cassette sub-family B member 7	17.59	10	16.52	4	-1.69	18.5	7	16.92	2	-1.52	17.76	7	16.3	5	-0.44	18.76	11	16.77	5	-2.3	18.1	9	17.6	8	-0.88
Q9NUT2	ABCB8	ATP-binding cassette sub-family B member 8	17.57	7	17.93	5	-0.05	18.83	8	17.37	3	-1.38	17.85	8	17.63	8	1.07	18.49	8	17.7	5	-0.83	18.04	6	17.91	6	-0.39
P33527	ABCC1	Multidrug resistance-associated protein 1	20.38	27	20.43	26	-0.4	21.88	30	21.52	27	-0.08	19.64	13	18.53	17	-0.01	20.54	20	20.6	24	0.21	19.99	29	20.43	29	0.36
Q5T3U5	ABCC10	Multidrug resistance-associated protein 7	16.28	6	16.35	5	-0.38	16.49	5			-19.13	16.17	4			-18.3	14.76	3			-17.94			14.82	3	19.29
O15438	ABCC3	Canalicular multispecific organic anion transporter 2	17.12	5	15.73	3	-2.06	16.95	6	16.48	2	-0.21			13.06	2		14.04	2	14.44	3	0.63			13.49	3	17.54
O15439	ABCC4	Multidrug resistance-associated protein 4	19.49	23	19.89	19	0	20.69	22	20.65	20	0.29	19.01	15	18.31	16	0.48	19.86	19	19.78	24	0.04	18.54	15	19.25	17	0.71
P33897	ABCD1	ATP-binding cassette sub-family D member 1	18.29	7	19.16	7	0.54	19.48	7	18.53	6	-0.78	17.46	4	16.24	4	-0.15	17.44	5	17.89	7	0.69	16.25	2	17.37	5	1.25
P28288	ABCD3	ATP-binding cassette sub-family D member 3	20.81	16	20.93	12	-0.32	20.99	13	20.89	12	0.22	21.01	11	19.35	11	-0.68	21.19	13	20.47	11	-0.75	20.4	11	20.35	12	-0.29
O14678	ABCD4	ATP-binding cassette sub-family D member 4	15.02	2									15.84	2	14.9	2	0.19			14.8	2
P61221	ABCE1	ATP-binding cassette sub-family E member 1	23.12	25	23.25	24	-0.31	23.82	24	23.39	20	-0.17	23.82	25	22.61	23	-0.14	24.1	28	23.78	32	-0.26	23.15	28	23.38	25	0.08
Q8NE71	ABCF1	ATP-binding cassette sub-family F member 1	22.25	31	22.54	31	-0.13	23.59	36	23.17	30	-0.15	22.89	32	21.59	26	-0.24	22.99	29	22.77	33	-0.13	22.49	29	22.17	27	-0.64
Q9UG63	ABCF2	ATP-binding cassette sub-family F member 2	22.02	21	22.02	18	-0.46	23.06	19	22.37	20	-0.47	23.41	23	22.46	24	0.18	23.42	24	22.96	24	-0.43	22.86	28	23.05	27	0.03
Q9NUQ8	ABCF3	ATP-binding cassette sub-family F member 3	20.15	16	20.91	16	0.41	21.31	18	21.31	21	0.34	21.02	19	20.56	21	0.78	21.13	18	21.04	23	0.03	20.48	21	20.61	24	-0.05
Q9NUJ1	ABHD10	Mycophenolic acid acyl-glucuronide esterase	19.8	11	20.28	9	0.09	21.24	11	20.36	10	-0.7	18.79	6	17.33	7	-0.44	19.26	8	19.28	9	0.16	18.41	5	18.63	4	0.07
Q8NFV4	ABHD11	Alpha/beta hydrolase domain-containing protein 11	17.87	4	18.24	6	-0.03	18.41	5	18.17	5	0.06			15.49	2		17.99	5	15.64	2	-2.74	18.36	7	17.61	2	-1.21
Q8N2K0	ABHD12	Monoacylglycerol lipase ABHD12	19.59	9	20.79	13	0.92	21.03	13	20.49	10	-0.3	20.07	8	19.05	11	0.1	19.92	10	19.71	11	-0.12	18.55	8	18.94	10	0.29
Q7L211	ABHD13	Alpha/beta hydrolase domain-containing protein 13											14.67	2				14.94	2				13.79	2	15.42	3	1.92
Q96IU4	ABHD14B	Alpha/beta hydrolase domain-containing protein 14B	20	6	21.02	6	0.71	21.62	6	21.74	8	0.48	20.2	2	18.58	3	-0.63	19.25	2	18.65	5	-0.6	19.25	3	18.93	2	-0.64
O95870	ABHD16A	Abhydrolase domain-containing protein 16A	19.2	12	21.31	17	1.97	20.14	9	21.01	12	1.37	19.43	10	19.24	11	1.1	19.55	11	20.29	13	1.04	19.47	13	20.11	13	0.62
Q5VST6	ABHD17B	Alpha/beta hydrolase domain-containing protein 17B			15.67	2
P08910	ABHD2	Abhydrolase domain-containing protein 2	15.15	3	15.49	3	-0.07	16.18	3	15.27	2	-0.73	14.69	3			-16.5						14.08	2	15.93	2	2.21
Q8WTS1	ABHD5	1-acylglycerol-3-phosphate O-acyltransferase ABHD5	17.12	4			-20.17	18.6	3	16.19	2	-2.5	17.31	4	15.42	3	-0.96	18.01	3	17.5	4	-0.49	15.92	2	14.85	2	-1.63
Q9BV23	ABHD6	Monoacylglycerol lipase ABHD6	16.81	4	16.32	2	-1.02	17.1	4	17.34	3	0.63			15.12	2		16.72	4			-20.34	15.23	2	15.15	2	-0.33
Q8IZP0	ABI1	Abl interactor 1	20.19	13	21.07	14	0.55	21.46	17	20.78	12	-0.46	20.81	11	19.49	11	-0.27	20.17	10	20.31	13	0.31	20.38	11	20.23	13	-0.42
Q9NYB9	ABI2	Abl interactor 2	17.67	4	18.24	6	0.2	18.06	4	17.7	3	-0.08	17.39	4	14.53	3	-2.14	15.96	3	16.79	4	1.15	16.86	5	16.85	4	-0.24
Q7Z7G0	ABI3BP	Target of Nesh-SH3	17.48	8	18.71	10	0.95	15.3	2	19.21	12	4.96			13.91	2							17.91	8	17.2	6	-1.16
P00519	ABL1	Tyrosine-protein kinase ABL1	18.01	13	18.02	10	-0.45	19.17	10	18.75	12	-0.15	17.76	8	16.31	7	-0.43	18.47	11	17.93	9	-0.53	17.71	12	18.18	11	0.4
P42684	ABL2	Abelson tyrosine-protein kinase 2																					14.79	3			-19.69
O14639	ABLIM1	Actin-binding LIM protein 1						18.52	10	16.54	4	-2	16.39	5	14.9	3	-0.48	17.29	8	16.05	4	-1.38
Q12979	ABR	Active breakpoint cluster region-related protein	20.56	16	21.04	16	0.09	20.94	15	20.46	15	-0.22	20.99	16	19.42	15	-0.57	21.38	15	21.04	15	-0.28	20.53	18	20.5	16	-0.26
Q9P1F3	ABRACL	Costars family protein ABRACL	19.01	2	19.62	2	0.24	19.47	2	19.52	2	0.4			19.06	2		19.04	2	18.53	2	-0.49	17.88	2	18.4	2	0.46
Q9ULW3	ABT1	Activator of basal transcription 1	16.4	4			-19.34						17.98	2	16.68	3	-0.24	18.54	5	17.54	3	-1.09	17.25	4	16.93	2	-0.64
Q8N961	ABTB2	Ankyrin repeat and BTB/POZ domain-containing protein 2	15.01	2									13.35	2	14.02	3	2.15	15.75	4	12.43	2	-3.93	15.14	3	15.46	3	0.2
P09110	ACAA1	3-ketoacyl-CoA thiolase	21.37	16	21.54	15	-0.27	22.78	16	22.29	15	-0.24	20.06	15	17.87	11	-1.33	19.47	10	19.22	13	-0.17	19.72	11	20.47	14	0.76
P42765	ACAA2	3-ketoacyl-CoA thiolase	22.95	21	23.75	23	0.46	24.02	23	23.84	24	0.13	22.84	21	22.03	19	0.35	22.85	19	22.8	22	0.07	22.49	21	22.84	22	0.24
Q13085	ACACA	Acetyl-CoA carboxylase 1	20.61	41	20.93	36	-0.09	21.97	46	21.14	32	-0.64	21.67	48	20.29	33	-0.34	21.79	50	21.27	43	-0.5	20.68	39	20.8	38	-0.06
Q6JQN1	ACAD10	Acyl-CoA dehydrogenase family member 10	15.37	4	16.07	3	0.34						14.41	4	13.42	2	0.13	15.5	4	14.41	3	-1.2			12.68	2
Q709F0	ACAD11	Acyl-CoA dehydrogenase family member 11	15.7	3	15.71	3	-0.45	19.3	8	18.61	8	-0.47	17.61	6	15.67	2	-1.02	17.44	5	16.79	2	-0.66	15.42	2	14.33	2	-1.66
Q9UKU7	ACAD8	Isobutyryl-CoA dehydrogenase	16.21	5	16.51	4	-0.12	17.93	4	16.23	3	-1.67	16.67	4	15.51	2	-0.07			15.14	2		16.18	4	16.14	4	-0.28
Q9H845	ACAD9	Acyl-CoA dehydrogenase family member 9	20.6	18	21.3	19	0.34	21.98	20	21.71	21	0.02	20.82	17	19.72	14	0	21.41	20	21.39	22	0.11	21.06	15	20.74	15	-0.64
P11310	ACADM	Medium-chain specific acyl-CoA dehydrogenase	20	8	20.75	8	0.4	21.86	12	20.89	9	-0.8	20.42	13	19.31	10	-0.01	20.2	8	19.95	8	-0.17	19.82	11	19.87	8	-0.16
P16219	ACADS	Short-chain specific acyl-CoA dehydrogenase	16.39	5			-19.33			17.42	4	20.91								16.12	3	19.87
P45954	ACADSB	Short/branched chain specific acyl-CoA dehydrogenase	18.3	7	18.82	7	0.14	18.39	6	18.7	7	0.71	16.79	6	15.57	6	-0.15	15.71	3	16.77	6	1.43	16.99	3	16.75	6	-0.54
P49748	ACADVL	Very long-chain specific acyl-CoA dehydrogenase	23.77	33	24.37	34	0.23	24.77	34	24.2	28	-0.33	24.28	35	23.21	34	0.03	24.44	35	24.24	37	-0.11	23.86	37	23.96	37	-0.09
Q15057	ACAP2	Arf-GAP with coiled-coil	20.05	22	20.3	18	-0.17	20.62	16	20.78	20	0.53	19.23	14	18.04	12	-0.11	20.07	17	19.91	19	-0.06	19.47	17	19.16	14	-0.63
Q96P50	ACAP3	Arf-GAP with coiled-coil	15.72	5	16.53	5	0.47											14.35	2	14.3	2	0.07	14.25	2
P24752	ACAT1	Acetyl-CoA acetyltransferase	22.55	14	22.78	13	-0.2	23.23	16	23.13	15	0.22	21.03	12	20.53	14	0.73	22.1	14	22.08	17	0.11	21.35	17	21.9	19	0.5
Q9BWD1	ACAT2	Acetyl-CoA acetyltransferase	22.08	11	22.16	10	-0.37	22.55	10	22.32	11	0.07	22.47	14	20.63	12	-0.9	22.16	14	22.07	13	0.03	21.16	13	21.72	12	0.51
Q9H3P7	ACBD3	Golgi resident protein GCP60	22.96	21	22.94	21	-0.48	23.56	21	23.03	19	-0.28	22.79	16	21.95	18	0.31	22.44	16	22.97	20	0.78	22.23	17	22.46	16	0.08
Q5T8D3	ACBD5	Acyl-CoA-binding domain-containing protein 5	17.72	7	17.46	4	-0.76	18.14	4	19.53	7	1.98	18.54	10	17.5	8	0.07	19.59	9	18.68	9	-0.98	18.46	9	18.5	8	-0.17
Q9BR61	ACBD6	Acyl-CoA-binding domain-containing protein 6	17.77	4	17.66	5	-0.59	18.51	7	17.68	3	-0.64	16.2	3			-18.34	15.22	2	15.84	3	0.9
Q96AP0	ACD	Adrenocortical dysplasia protein homolog	14.93	2
P12821	ACE	Angiotensin-converting enzyme						15.28	3			-17.7
Q9UKV3	ACIN1	Apoptotic chromatin condensation inducer in the nucleus	21.31	25	22.64	27	1.07	22.73	25	22.23	24	-0.25	21.85	23	21.08	18	0.4	22.48	24	22.17	25	-0.24	21.56	23	21.47	22	-0.34
P53396	ACLY	ATP-citrate synthase	26.16	57	26.37	53	-0.22	27.23	52	26.51	52	-0.51	26.45	56	25.17	52	-0.22	26.74	58	26.37	59	-0.32	25.95	53	26.16	60	0.05
P21399	ACO1	Cytoplasmic aconitate hydratase	22.16	27	22.98	31	0.48	23.39	27	23.19	27	0.11	22.01	26	21.3	25	0.47	21.87	27	22.61	29	1.04	21.01	25	22.19	32	1.33
Q99798	ACO2	Aconitate hydratase	22.9	33	23.49	34	0.22	23.69	35	23.56	34	0.19	22.9	31	21.92	32	0.14	23.13	33	23.1	36	0.1	22.89	31	22.78	34	-0.37
Q86TX2	ACOT1	Acyl-coenzyme A thioesterase 1						21.36	15			-24.87	20.96	13	19.54	11	-0.39	21.03	15	20.54	14	-0.46	21.23	19	21.4	16	0
Q8WXI4	ACOT11	Acyl-coenzyme A thioesterase 11																15.14	2
Q9NPJ3	ACOT13	Acyl-coenzyme A thioesterase 13	18.65	3	18.26	2	-0.91	15.73	2	18.27	3	3.34	17.22	2	16.46	2	0.41			16.96	3	20.9	17.02	2	16.44	2	-0.99
P49753	ACOT2	Acyl-coenzyme A thioesterase 2	20.89	20	21.29	19	0			21.35	17	25.55
O00154	ACOT7	Cytosolic acyl coenzyme A thioester hydrolase	22.6	12	22.31	10	-0.79	22.23	8	22.29	10	0.41	22.32	10	21.19	11	-0.04	22.86	12	22.58	12	-0.21	21.38	13	22.41	14	1.13
O14734	ACOT8	Acyl-coenzyme A thioesterase 8	17.84	4	17.98	4	-0.3	17.94	4	19.44	3	2.11	16.42	3	16.31	3	1.2	16.87	2	18.16	6	1.72	17.24	4	15.93	2	-1.95
Q9Y305	ACOT9	Acyl-coenzyme A thioesterase 9	21.53	14	22.07	16	0.16	22.21	16	22.03	15	0.13	21.9	14	20.81	13	0.01	21.54	15	21.83	15	0.49	21.72	17	21.59	16	-0.39
Q15067	ACOX1	Peroxisomal acyl-coenzyme A oxidase 1	20.87	20	21.34	20	0.08	21.97	19	21.06	17	-0.73	21.72	20	19.32	15	-1.58	21.87	23	21.31	20	-0.55	19.96	20	20.51	22	0.5
Q99424	ACOX2	Peroxisomal acyl-coenzyme A oxidase 2	18.2	10	18.75	8	0.17	18.49	7	17.71	4	-0.58	15.19	3			-17.11								14.59	2
O15254	ACOX3	Peroxisomal acyl-coenzyme A oxidase 3	19.54	16	20.11	15	0.2	21.22	18	20.48	14	-0.53	19.89	13	18.66	11	-0.16	20.22	12	20.18	16	0.09	19.77	14	19.67	11	-0.35
P24666	ACP1	Low molecular weight phosphotyrosine protein phosphatase	19.91	8	19.7	6	-0.7	20.7	9	20.02	8	-0.46	20.12	9	18.89	10	-0.16	20.46	12	20.22	11	-0.16	19.49	8	19.92	9	0.34
P11117	ACP2	Lysosomal acid phosphatase	19.85	10	20.12	10	-0.15	21.17	11	20.51	10	-0.44	19.32	8	18.64	9	0.51	20.27	12	20.16	10	0	19.46	12	19.85	11	0.29
Q9NPH0	ACP6	Lysophosphatidic acid phosphatase type 6													14.19	2		15.63	3			-19			14.77	2
Q96CM8	ACSF2	Acyl-CoA synthetase family member 2	19.24	10	20.34	12	0.81	21.25	16	20.5	14	-0.54	17.4	5	16.78	8	0.58	18.65	9	18.65	9	0.14	18.39	9	18.53	7	-0.04
Q4G176	ACSF3	Acyl-CoA synthetase family member 3	18.21	8	19.01	7	0.46	18.87	8	17.22	3	-1.61	17.97	4	16.22	6	-0.79	17.59	3	17.83	6	0.43	17.19	7	17.55	7	0.25
P33121	ACSL1	Long-chain-fatty-acid--CoA ligase 1	20.95	24	21.47	18	0.14	21.77	20	21.31	21	-0.2	20.29	17	19.68	19	0.59	21.2	20	20.6	22	-0.6	21	21	20.98	17	-0.25
O95573	ACSL3	Long-chain-fatty-acid--CoA ligase 3	22.66	32	23.46	27	0.46	23.89	29	23.04	33	-0.66	22.3	23	21.69	25	0.59	23.23	29	23.19	28	0.09	22.39	28	22.45	26	-0.14
O60488	ACSL4	Long-chain-fatty-acid--CoA ligase 4	21.26	23	21.85	22	0.22	22.36	20	22.39	21	0.38	22.97	25	21.13	21	-0.9	22.71	24	22.64	25	0.05	21.8	23	21.99	23	0.03
Q9ULC5	ACSL5	Long-chain-fatty-acid--CoA ligase 5			18.79	11	21.17			17.13	5	20.57			16.09	7	20.87			17.87	11	22.02			17.56	8	22.9
Q9NR19	ACSS2	Acetyl-coenzyme A synthetase	18.01	7	18.81	9	0.46	19.82	10	18.39	5	-1.35	16.69	2	16.72	2	1.37	17.07	4	17.79	7	1.02	17.42	8	17.7	4	0.15
Q9H6R3	ACSS3	Acyl-CoA synthetase short-chain family member 3	16.15	3	16.47	4	-0.09	17.75	4	17.38	4	-0.09	16.4	5	14.55	3	-0.91	16.99	4	15.77	4	-1.36	17.89	9	17.81	6	-0.33
P68133	ACTA1	Actin								17.44	3	20.93	16.25	2				15.62	2				14.47	2
P62736	ACTA2	Actin	19.96	2	20.18	2	-0.21	22.87	2	21.91	2	-0.79			16.5	2				18.73	2
P60709	ACTB	Actin	30.42	34	26.13	3	-5.4	31.19	36	31.23	33	0.39	26.42	5	25.85	3	0.64	30.5	49	30.66	47	0.33	30.19	47	30.4	48	0.05
Q562R1	ACTBL2	Beta-actin-like protein 2	23.9	10	25.56	9	1.45	23.78	8	24.09	12	0.71	24.04	12	23.49	10	0.67	23.33	11	22.95	14	-0.33	23.79	15	24.25	13	0.38
P68032	ACTC1	Actin	27.17	11	27.54	11	-0.03	27.74	12	28.36	12	1.07	26.46	14	26.04	11	0.82	25.98	14	26.71	14	1.03	25.87	13	26.2	15	0.21
P63261	ACTG1	Actin	26.25	4	30.59	37	4.53	27.17	3	26.73	4	-0.18	30.76	49	29.85	42	0.23	27.13	5	26.51	4	-0.62	26.32	4	26.22	3	-0.35
O96019	ACTL6A	Actin-like protein 6A	20.49	14	20.8	14	-0.1	21.82	16	21.32	15	-0.25	21.34	13	19.45	10	-0.96	21.58	13	20.96	15	-0.62	20.84	13	21.01	13	0
P12814	ACTN1	Alpha-actinin-1	27.97	70	28.47	72	0.11	28.93	70	28.06	49	-0.69	28.04	78	26.36	49	-0.71	28.38	80	28.25	80	-0.02	27.07	50	27.18	51	-0.08
P35609	ACTN2	Alpha-actinin-2						18.35	2						15.56	2				15.98	2				18.06	2
Q08043	ACTN3	Alpha-actinin-3																		16.81	2
O43707	ACTN4	Alpha-actinin-4	26.77	49	26.96	46	-0.24	27.81	48	28.78	71	1.49	27.31	53	27.21	76	1.21	27.5	54	27.41	56	0.03	27.85	83	27.96	80	-0.08
Q9NZ32	ACTR10	Actin-related protein 10	20.51	14	21.17	11	0.3	21.71	13	21.57	15	0.18	20.84	11	19.81	10	0.08	21.53	17	20.95	15	-0.57	20.41	12	20.46	14	-0.16
P61163	ACTR1A	Alpha-centractin	23.56	16	23.96	18	0	24.62	17	24.88	18	0.65	24.19	14	22.72	13	-0.45	24.13	12	23.82	14	-0.24	23.33	14	23.57	15	0.09
P42025	ACTR1B	Beta-centractin	19.88	7	20.12	6	-0.18	20.96	8	21.27	7	0.71	20.61	5	19.03	5	-0.58	20.23	6	20.05	8	-0.08	19.75	5	19.79	4	-0.17
P61160	ACTR2	Actin-related protein 2	25.01	16	25.51	14	0.11	25.78	16	25.71	17	0.26	25.35	17	24.32	16	0.08	25.45	19	25.43	18	0.11	24.86	17	24.99	21	-0.05
P61158	ACTR3	Actin-related protein 3	25.71	23	25.95	22	-0.18	26.3	23	26.2	23	0.22	25.66	26	24.77	26	0.25	25.97	27	25.59	27	-0.33	25.44	26	25.32	26	-0.38
Q9H9F9	ACTR5	Actin-related protein 5	16.68	5	15.68	3	-1.61	16.44	3			-19.07						15.61	3	15.37	2	-0.16	14.82	3	14.42	3	-0.75
Q9GZN1	ACTR6	Actin-related protein 6	13.59	2	16.5	2	2.89			16.85	3	20.23			14.7	2							15.6	3	14.03	2	-2.29
Q9H981	ACTR8	Actin-related protein 8	16.79	6	16.78	4	-0.47	17.34	4	15.26	2	-2.11	17.39	5			-19.78	18.4	10	18.29	9	0	17.77	6	17.56	6	-0.5
Q04771	ACVR1	Activin receptor type-1	17.54	3	18.01	5	0.08	18.2	3	18.31	2	0.47	17.22	3	15.96	3	-0.2	18.64	5	17.81	4	-0.88	17.38	5	16.55	2	-1.32
Q03154	ACY1	Aminoacylase-1	19.14	11	18.78	8	-0.88	20.04	9	19.54	8	-0.25	17.07	5	16.51	5	0.65	18.38	7	17.03	5	-1.52	16.41	3			-21.83
P07311	ACYP1	Acylphosphatase-1	15.09	2	17.32	3	2.11								15.92	3	20.66			16.76	2		16.68	2	16.75	3	-0.13
P00813	ADA	Adenosine deaminase			15.2	2		19.34	8	17.69	3	-1.61
Q6DHV7	ADAL	Adenosine deaminase-like protein						15.38	2
O14672	ADAM10	Disintegrin and metalloproteinase domain-containing protein 10	19.54	16	20.42	17	0.55	19.54	12	19.64	14	0.46	19.57	14	18.63	14	0.19	20.85	23	20.15	19	-0.72	19.56	18	19.83	16	0.13
O43184	ADAM12	Disintegrin and metalloproteinase domain-containing protein 12	18.48	12	17.35	6	-1.76	19.47	11	17.64	5	-1.82	16.75	4	16.79	4	1.38	19.13	15	16.45	6	-3.15	15.97	3	15.73	3	-0.54
Q13444	ADAM15	Disintegrin and metalloproteinase domain-containing protein 15	17.8	8	18.08	8	-0.14	18.07	6	17.57	4	-0.25	15.36	3	14.49	3	0.28	17.25	4	17.49	8	0.43	16.35	3	16.05	4	-0.62
P78536	ADAM17	Disintegrin and metalloproteinase domain-containing protein 17	18.11	7	17.72	5	-0.91	19.48	11	18.13	7	-1.25	17.06	4	17.33	8	1.66	18.21	7	18.76	9	0.81	17.88	8	17.47	6	-0.76
Q9H013	ADAM19	Disintegrin and metalloproteinase domain-containing protein 19	15.76	3			-18.6	15.84	2				16.35	4	16.52	6	1.54	18.47	5	15.71	4	-3.24	17.18	5	16.61	6	-0.97
Q13443	ADAM9	Disintegrin and metalloproteinase domain-containing protein 9	20.51	24	21.57	24	0.76	21.32	19	20.74	22	-0.34	20.44	15	19.32	16	-0.03	20.66	18	20.66	19	0.14	20.13	16	20.07	16	-0.3
Q9UHI8	ADAMTS1	A disintegrin and metalloproteinase with thrombospondin motifs 1	15.73	3	18.45	7	2.67	19.33	12	18.78	9	-0.31	17.07	4	15.58	3	-0.48	18.66	9	17.75	8	-0.98	18.44	9	19.21	15	0.79
P58397	ADAMTS12	A disintegrin and metalloproteinase with thrombospondin motifs 12	18.23	12	17.35	6	-1.47	16.51	4	15.93	4	-0.34	16.1	3	12.23	2	-3.37	17.36	9	16.28	5	-1.19	14.75	2
O95450	ADAMTS2	A disintegrin and metalloproteinase with thrombospondin motifs 2	16.91	7	17.98	5	0.77	18.55	7	16.43	3	-2.16	16.44	4	15.67	5	0.4	17.25	6	17.64	9	0.61			16.08	4	20.95
O15072	ADAMTS3	A disintegrin and metalloproteinase with thrombospondin motifs 3																							14.67	2
Q9UNA0	ADAMTS5	A disintegrin and metalloproteinase with thrombospondin motifs 5								15.4	2
Q8N6G6	ADAMTSL1	ADAMTS-like protein 1	16.59	6	17.23	7	0.28								13.17	2		15.4	4	15.45	4	0.2	15.21	3	14.79	2	-0.78
P55265	ADAR	Double-stranded RNA-specific adenosine deaminase	21.97	30	23.18	34	0.93	23.03	34	23.34	36	0.71	22.95	28	22.43	34	0.7	22.77	27	23.31	38	0.8	21.93	29	22.81	33	0.94
P78563	ADARB1	Double-stranded RNA-specific editase 1	15.62	4	17.01	5	1.14	16.53	3	16.87	2	0.74	16.47	3			-18.66			16.84	4	20.75	15.9	4	15.77	3	-0.39
Q9BUB4	ADAT1	tRNA-specific adenosine deaminase 1	15.68	2						15.74	2		16.04	2	13.78	2	-1.41	15.82	3			-19.23
Q96EY9	ADAT3	Probable inactive tRNA-specific adenosine deaminase-like protein 3											14.88	2						15.25	3	18.81			15.16	2
Q86TW2	ADCK1	Uncharacterized aarF domain-containing protein kinase 1											14.82	2						14.25	2		13.8	2
Q8NI60	ADCK3	Atypical kinase ADCK3	14.47	2														14.89	2
Q96D53	ADCK4	AarF domain-containing protein kinase 4	15.76	4	17.7	6	1.77	17.64	3	16.65	3	-0.83	17.49	4	15.73	4	-0.8	17.53	3	17.63	5	0.26	14.41	2	17.14	3	3.37
O95622	ADCY5	Adenylate cyclase type 5	13.34	2
O43306	ADCY6	Adenylate cyclase type 6						15.66	2	15.57	2	0.24	13.19	2	14.13	4	2.48	16.23	6	14.04	2	-2.55	13.09	2	11.93	2	-1.75
P51828	ADCY7	Adenylate cyclase type 7	17.16	6	19.05	8	1.71	17.85	8	18.07	7	0.6			15.37	3	20	13.63	2	16.02	3	3.06
O60503	ADCY9	Adenylate cyclase type 9	15.48	3	16.56	3	0.78	16.45	4	16.6	5	0.52			15.49	3	20.14			16.65	5	20.52	16.26	6	15.73	2	-0.92
P35611	ADD1	Alpha-adducin	23.06	28	23.9	23	0.51	24.05	22	23.72	23	-0.05	22.32	18	21.4	18	0.22	22.74	22	22.91	23	0.34	22	22	22.26	21	0.12
Q9UEY8	ADD3	Gamma-adducin	22.35	30	23.18	31	0.49	23.1	29	22.98	30	0.2	21.92	22	21.16	21	0.41	22.02	22	22.34	24	0.53	21.56	22	22.34	22	0.8
O95490	ADGRL2	Adhesion G protein-coupled receptor L2	16.22	4	16.52	3	-0.12	16.73	4	15.42	2	-1.2						15.33	2						15.4	2
Q9HBW9	ADGRL4	Adhesion G protein-coupled receptor L4			15.61	3	17.51
P11766	ADH5	Alcohol dehydrogenase class-3	22.96	12	22.72	13	-0.74	24.49	15	24.24	16	0.05	23.85	13	22.78	13	0.03	23.15	14	23.75	17	0.87	22.63	17	23.29	16	0.65
Q9BV57	ADI1	1	19.89	7	19.66	5	-0.73	21.2	7	20.13	8	-0.92	20.36	7	18.89	5	-0.45	21.1	6	20.38	5	-0.75	20.13	6	19.67	6	-0.83
Q15847	ADIRF	Adipogenesis regulatory factor	20.99	5	21.25	4	-0.16	19.99	4	21.29	3	1.88								15.26	2		17.03	3	17.53	2	0.44
P55263	ADK	Adenosine kinase	21.3	17	21.78	14	0.09	21.81	12	21.88	16	0.42	20.7	12	19.14	13	-0.56	20.95	14	20.59	14	-0.3	19.33	11	20.32	9	1.08
Q9H2P0	ADNP	Activity-dependent neuroprotector homeobox protein	19.23	24	19.32	18	-0.36	20.27	22	19.63	18	-0.41	20.36	28	18.71	20	-0.67	20.78	24	20.17	26	-0.61	19.85	28	19.49	23	-0.7
Q6IQ32	ADNP2	ADNP homeobox protein 2											12.59	2				14.61	2	14.59	2	0.11	13.28	2	13.43	2	-0.03
Q96SZ5	ADO	2-aminoethanethiol dioxygenase	18.27	8	17.77	3	-1.04	19.63	9	19.08	6	-0.31	17.39	5	16.65	6	0.44	18.05	7	17.83	6	-0.13	16.69	4	17.78	6	1.21
Q9BRR6	ADPGK	ADP-dependent glucokinase	21.06	15	21.75	14	0.33	22.22	13	22.34	13	0.48	21.11	11	20.16	11	0.18	21.54	14	21.2	9	-0.28	20.46	11	20.96	12	0.44
P54922	ADPRH	[Protein ADP-ribosylarginine] hydrolase	16.24	4	15.33	3	-1.51	16.93	3	17.71	4	1.26
Q9NX46	ADPRHL2	Poly(ADP-ribose) glycohydrolase ARH3	20.43	9	21.45	11	0.71	21.54	12	21.69	13	0.52	19.35	9	19.49	11	1.5	19.86	9	20.07	9	0.39	19.73	9	19.66	10	-0.32
P25098	ADRBK1	Beta-adrenergic receptor kinase 1	18.4	11	18.54	9	-0.3	19.15	10	19.39	8	0.63	19.04	12	17.73	9	-0.26	18.94	13	18.29	12	-0.66	17.63	9	18.15	10	0.46
Q16186	ADRM1	Proteasomal ubiquitin receptor ADRM1	21.65	9	21.82	6	-0.27	22.57	9	21.68	8	-0.71	21.15	4	20.51	5	0.56	21.62	6	21.48	7	-0.04	21.24	6	21.08	7	-0.43
P30566	ADSL	Adenylosuccinate lyase	22.13	19	21.73	17	-0.92	22.93	18	21.94	20	-0.83	22.39	16	21.15	15	-0.17	22.73	20	22.41	21	-0.26	21.39	12	21.78	16	0.29
P30520	ADSS	Adenylosuccinate synthetase isozyme 2	22.51	19	22.91	19	0	22.88	19	22.63	16	0.05	23.25	18	22.13	16	-0.03	22.84	19	22.94	19	0.26	22.14	17	22.67	18	0.47
Q8N142	ADSSL1	Adenylosuccinate synthetase isozyme 1								14.61	2
Q8IUX7	AEBP1	Adipocyte enhancer-binding protein 1	17.23	7	18.37	9	0.85	18.61	7	17.78	6	-0.64	17.69	7	16.91	6	0.39	17.64	6	17.64	5	0.14	16.57	3	17.1	5	0.47
Q6ZN18	AEBP2	Zinc finger protein AEBP2											16.04	3	14.4	2	-0.66	16.21	4	16.02	5	-0.1	16.54	3	13.91	2	-3.69
Q08117	AES	Amino-terminal enhancer of split	17.74	4	17.62	4	-0.6	18.04	3	16.51	2	-1.46			15.79	2		17.97	2	17.5	2	-0.44	15.85	2	16.32	2	0.4
Q8N556	AFAP1	Actin filament-associated protein 1	21.05	21	20.66	17	-0.91	20.51	16	19.84	15	-0.45	21.17	21	19.56	12	-0.62	21.36	19	20.27	17	-1.2	20.54	18	20.16	18	-0.72
P51826	AFF3	AF4/FMR2 family member 3																19.76	2
Q9UHB7	AFF4	AF4/FMR2 family member 4	16.69	7	15.66	4	-1.65	18.16	8	18.11	10	0.28	16.78	7	16.06	6	0.46	17.36	10	17.29	7	0.05	17.21	8	17.05	8	-0.43
Q9Y4W6	AFG3L2	AFG3-like protein 2	19.91	21	20.85	21	0.62	21.25	20	20.18	14	-0.92	20.5	17	19.67	16	0.33	20.89	21	20.57	18	-0.26	20.59	18	20.63	18	-0.17
Q6ULP2	AFTPH	Aftiphilin	16.51	6	16.68	4	-0.27	18.52	10	18.24	7	0.01	16.73	5			-18.98	15.89	3	15.77	3	-0.01	15.36	4	16.36	4	1.09
P20933	AGA	N(4)-(beta-N-acetylglucosaminyl)-L-asparaginase	17.62	4	18.29	5	0.31	19.37	7	18.43	5	-0.77	18.88	3	17.2	3	-0.71	18.63	5	19.04	6	0.64	18.64	5	18.43	6	-0.5
Q9UPQ3	AGAP1	Arf-GAP with GTPase	16.88	4	15.17	2	-2.43	17.47	2	14.54	2	-3.12	16.18	4			-18.31	16.69	4	14.57	2	-2.46	14.81	2	15.22	2	0.32
Q96P47	AGAP3	Arf-GAP with GTPase	16.87	6	17.34	5	0.08	18.54	6	18	5	-0.3			15.8	5	20.52	17.17	4	17.13	5	0.09	17.23	6	17.75	3	0.46
P52594	AGFG1	Arf-GAP domain and FG repeat-containing protein 1	19.31	11	19.73	8	0.02	20.59	9	19.91	7	-0.46	19.62	9	18.71	8	0.23	19.77	9	20.21	11	0.67	19.69	8	19.6	10	-0.34
O95081	AGFG2	Arf-GAP domain and FG repeat-containing protein 2	16.22	3	17.3	5	0.78	17.14	3	16.65	3	-0.24	16.71	2	15.36	3	-0.31	17.66	4	17.2	3	-0.43	16.58	2	17.12	3	0.49
Q8N302	AGGF1	Angiogenic factor with G patch and FHA domains 1	15.3	4	15.37	3	-0.38	14.69	2
Q53H12	AGK	Acylglycerol kinase	20.55	10	20.25	9	-0.81	20.9	8	20.22	7	-0.46	19.33	10	18.18	9	-0.06	19.73	11	20.01	11	0.48	19.7	9	19.19	8	-0.89
P35573	AGL	Glycogen debranching enzyme	20.37	31	20.9	30	0.15	22.01	37	21.89	43	0.2	20.23	20	18.76	17	-0.45	20.48	26	20.33	23	-0.05	19.73	23	19.81	25	-0.12
Q9UL18	AGO1	Protein argonaute-1	20.42	24	20.5	20	-0.37	21.61	22	20.54	19	-0.92	20.65	23	19.24	20	-0.38	19.06	16	19.38	16	0.53	17.69	11	20.11	21	2.96
Q9UKV8	AGO2	Protein argonaute-2	19	15	19.67	13	0.31	20.51	14	19.88	15	-0.4	19.49	14	18.38	11	-0.01	21.08	25	20.62	22	-0.43	20.28	21	19.45	15	-1.32
Q9H9G7	AGO3	Protein argonaute-3	17.34	9	18.8	10	1.22	19.17	8	18.71	8	-0.2	17.95	8	16.73	8	-0.15	18.12	6	18.23	9	0.27	16.97	6	17.2	7	0.08
Q99943	AGPAT1	1-acyl-sn-glycerol-3-phosphate acyltransferase alpha	18.44	7	18.94	4	0.11	18.85	5	18.95	3	0.46	19.14	3	17.2	5	-1.02	18.65	4	18.82	3	0.34	18.88	4	18.8	3	-0.33
O15120	AGPAT2	1-acyl-sn-glycerol-3-phosphate acyltransferase beta	16.7	3	16.92	5	-0.21	17.4	4	16.27	2	-0.99						16.7	2						15.89	2
Q9NRZ7	AGPAT3	1-acyl-sn-glycerol-3-phosphate acyltransferase gamma	17.92	6	17.97	4	-0.4	19.4	8	18.92	6	-0.22	17.85	6	16.43	3	-0.39	16.91	3	17.01	5	0.26	15.89	3	17.53	5	1.94
Q9NRZ5	AGPAT4	1-acyl-sn-glycerol-3-phosphate acyltransferase delta			17.38	4	19.54	18.87	5			-21.94	17.56	4	14.5	2	-2.38	17.37	4	17.99	6	0.9	16.71	3	16.05	3	-1.09
Q9NUQ2	AGPAT5	1-acyl-sn-glycerol-3-phosphate acyltransferase epsilon	15.9	3	16.3	3	0	17.87	4			-20.75	18.26	4	16.35	4	-0.99	17.95	4	17.71	4	-0.16	17.8	5	17.63	5	-0.45
O00116	AGPS	Alkyldihydroxyacetonephosphate synthase	22.14	28	22.85	24	0.36	22.79	23	22.07	22	-0.51	22.56	25	21.29	24	-0.21	22.79	22	22.54	28	-0.17	21.96	26	22.33	25	0.26
O00468	AGRN	Agrin	16.15	4	17.13	6	0.67	18.51	10	18.75	8	0.63	15.9	4	15.76	6	1.16	17.11	5	17.07	8	0.09			16.93	6	22.07
Q9UPW5	AGTPBP1	Cytosolic carboxypeptidase 1						15.02	2									13.46	2				12.59	2
Q6RW13	AGTRAP	Type-1 angiotensin II receptor-associated protein	19.11	2	19.57	2	0.07	21.44	2	20.23	2	-1.09	19.48	3	19.07	3	0.84	19.68	3	19.95	3	0.47	18	3	18.25	2	0.11
Q8WYP5	AHCTF1	Protein ELYS	19.53	28	20.16	30	0.26	20.87	37	20.29	27	-0.34	21.23	46	19.53	36	-0.73	21.71	43	21.13	49	-0.57	20.55	40	20.69	36	-0.04
P23526	AHCY	Adenosylhomocysteinase	23.83	21	24.42	22	0.22	24.65	21	24.25	25	-0.13	23.89	23	22.66	19	-0.16	23.64	20	23.71	22	0.22	23.1	26	23.3	20	0.04
O43865	AHCYL1	Adenosylhomocysteinase 2	22.23	21	22.48	20	-0.17	23.28	23	23.05	18	0.07	22.51	19	21.58	20	0.2	22.81	24	22.67	27	-0.04	21.17	18	21.89	20	0.73
Q96HN2	AHCYL2	Adenosylhomocysteinase 3	17.4	5	17.16	4	-0.74	17.59	4	17.45	4	0.18	15.89	2				15.96	2	16.84	3	1.21	15.94	3	17.23	4	1.48
Q5TGY3	AHDC1	AT-hook DNA-binding motif-containing protein 1	16.75	7	15.33	2	-2.1	16.87	4	15.73	2	-1	16.78	3	14.59	4	-1.33	15.92	5	15.38	3	-0.53			14.2	2
Q09666	AHNAK	Neuroblast differentiation-associated protein AHNAK	28.78	340	29.3	351	0.14	29.37	325	29.3	330	0.26	28.13	350	27.24	343	0.25	28.47	335	28.15	343	-0.26	28.05	379	27.93	359	-0.38
Q8IVF2	AHNAK2	Protein AHNAK2	21.05	63	22.07	59	0.71	22.94	73	22.57	62	-0.09	20.33	37	19.75	41	0.63	20.66	34	20.29	36	-0.32	18.62	23	17.66	13	-1.49
P35869	AHR	Aryl hydrocarbon receptor	16.4	4	16.84	4	0.05	18	6	18.27	8	0.66			16.24	6	21.05	16.64	4	17.94	5	1.73	15.66	3	16.04	2	0.28
O95433	AHSA1	Activator of 90 kDa heat shock protein ATPase homolog 1	22.48	18	22.79	16	-0.1	23.29	14	22.71	13	-0.34	22.71	13	21.19	13	-0.51	22.68	13	22.08	12	-0.6	21.52	12	21.49	11	-0.26
P02765	AHSG	Alpha-2-HS-glycoprotein											17.42	4	14.97	3	-1.64			16.28	2		15.87	3			-21.12
Q96BJ3	AIDA	Axin interactor	19.35	10	19.98	11	0.26	20.66	12	20.77	9	0.47	19.72	8	18.93	8	0.37	18.26	5	19.76	9	1.97	19.1	8	19.05	7	-0.29
O95831	AIFM1	Apoptosis-inducing factor 1	21.46	19	22.23	19	0.43	22.65	18	22.26	17	-0.12	21.67	13	19.98	12	-0.72	22.06	18	21.74	16	-0.26	21.47	17	21.44	12	-0.26
Q9BRQ8	AIFM2	Apoptosis-inducing factor 2	18.57	6	18.82	9	-0.17	17.45	3	17.13	5	-0.04	19.08	5	16.43	5	-1.88	17.32	5	18.57	7	1.67	18.61	5	18.5	5	-0.37
Q9Y4K1	AIM1	Absent in melanoma 1 protein	21.87	46	22.72	50	0.52	22.32	37	22.3	41	0.32	20.94	29	20.06	29	0.27	21.22	28	21.48	31	0.45	20.29	29	20.8	29	0.45
Q12904	AIMP1	Aminoacyl tRNA synthase complex-interacting multifunctional protein 1	22.3	15	23.16	16	0.53	23.15	17	23.18	14	0.38	22.2	16	21.15	17	0.06	21.8	16	22.07	18	0.47	21.39	13	21.66	15	0.13
Q13155	AIMP2	Aminoacyl tRNA synthase complex-interacting multifunctional protein 2	21.28	9	21.86	10	0.21	22.7	9	22.01	9	-0.47	21.55	12	20.17	7	-0.34	22	10	21.71	12	-0.22	21.06	8	21.64	10	0.54
O00170	AIP	AH receptor-interacting protein	19.91	9	20.32	9	0.01	20.51	9	20.64	11	0.5	20.35	7	18.87	7	-0.46	20.18	7	19.43	8	-0.78	18.96	7	19.38	6	0.33
Q96IF1	AJUBA	LIM domain-containing protein ajuba	15.37	2	17.69	5	2.21			15.1	2
P00568	AK1	Adenylate kinase isoenzyme 1	21.9	12	22.04	9	-0.3	23.04	9	23.28	10	0.63	22.13	11	21.19	11	0.19	22.68	10	21.95	12	-0.76	21.73	10	21.91	11	0.01
P54819	AK2	Adenylate kinase 2	21.82	13	22.49	14	0.31	22.47	13	22.67	13	0.58	21.46	11	20.56	10	0.24	21.79	13	21.42	12	-0.32	21.14	12	21.17	10	-0.18
Q9UIJ7	AK3	GTP:AMP phosphotransferase AK3	19.48	7	19.99	8	0.13	21.73	14	20.89	12	-0.65	17.58	4	18.24	4	2.14	18.59	5	18.32	5	-0.19	18.56	6	18.49	7	-0.32
P27144	AK4	Adenylate kinase 4	18.91	6	19.95	9	0.74	21.31	10	21.69	11	0.79	16.05	2	15.21	2	0.31
Q9Y6K8	AK5	Adenylate kinase isoenzyme 5	18.71	8	18.27	6	-0.97	19.18	7	18.52	6	-0.44	19.07	7	17.89	8	-0.1	19.71	10	18.69	7	-1.11	17.7	7	15.71	4	-2.84
Q9Y3D8	AK6	Adenylate kinase isoenzyme 6	19.03	6	18.32	3	-1.28	18.8	4	19.15	6	0.76	20.11	5	18.7	4	-0.38	19.79	2	18.97	3	-0.87	17.49	3	19.04	3	1.82
Q92667	AKAP1	A-kinase anchor protein 1			15.5	2							16.42	3			-18.6	17.02	5	16.27	5	-0.78	15.48	3	16.42	4	1.01
O43572	AKAP10	A-kinase anchor protein 10	17.84	9	18.06	10	-0.21	18.16	7	18.86	7	1.17	17.28	5	16.57	6	0.47	18.09	8	17.83	8	-0.18	17.69	6	17.58	9	-0.37
Q9UKA4	AKAP11	A-kinase anchor protein 11	19.34	25	19.97	24	0.26	20.12	21	20.06	18	0.27	19.31	18	17.54	9	-0.82	19.91	24	18.99	17	-0.99	17.98	13	17.8	10	-0.46
Q02952	AKAP12	A-kinase anchor protein 12	23.56	73	24.76	70	0.92	23.97	61	25.18	79	1.77	24.35	57	23.49	61	0.29	24.05	57	24.74	60	0.98	24.15	60	24.48	61	0.21
Q12802	AKAP13	A-kinase anchor protein 13	19.35	30	19.67	24	-0.09	20.54	31	19.99	26	-0.31	19.57	22	18.64	25	0.2	20.08	31	19.7	28	-0.33	18.52	19	18.93	22	0.32
Q02040	AKAP17A	A-kinase anchor protein 17A	15.71	5	18.66	7	2.93	19.06	9	18.4	8	-0.44	17.98	5	16.03	5	-1.03	17.53	5	17.34	5	-0.1	17.44	5	17.54	7	-0.09
Q9Y2D5	AKAP2	A-kinase anchor protein 2	22.9	36	24.32	35	1.17	24.08	30	24.42	34	0.74	22.5	24	21.76	28	0.44	23.05	28	23.07	27	0.16	22.31	26	23.05	33	0.75
P24588	AKAP5	A-kinase anchor protein 5																		13.81	2
O43823	AKAP8	A-kinase anchor protein 8	18.69	11	18.88	8	-0.24	19.95	13	19.06	12	-0.71	19.34	11	17.84	9	-0.49	19.93	9	20.09	12	0.33	17.96	7	19.24	10	1.46
Q9ULX6	AKAP8L	A-kinase anchor protein 8-like	17.06	9	18.79	8	1.53	19.51	6	18.92	8	-0.35	18.6	5	17.83	8	0.4	19.68	9	19.83	7	0.32	18.22	9	18.77	8	0.5
Q99996	AKAP9	A-kinase anchor protein 9	20.72	57	21.05	52	-0.08	21.9	68	21.21	45	-0.47	21.22	63	19.67	56	-0.55	21.64	68	21.52	77	-0.01	20.65	55	20.77	64	-0.06
Q7Z591	AKNA	AT-hook-containing transcription factor																							16.29	2
P14550	AKR1A1	Alcohol dehydrogenase [NADP(+)]	22.45	19	22.98	19	0.15	24.4	20	24.39	20	0.33	22.18	17	21.45	18	0.45	22.43	14	22.55	17	0.28	21.81	16	22.16	17	0.24
P15121	AKR1B1	Aldose reductase	22.94	17	22.76	13	-0.67	24.19	17	24.2	18	0.35	22.31	14	21.91	13	0.85	22.92	13	22.71	14	-0.12	21.91	12	22.21	11	0.17
O60218	AKR1B10	Aldo-keto reductase family 1 member B10	14.58	2				16.93	3			-19.65
C9JRZ8	AKR1B15	Aldo-keto reductase family 1 member B15								15.5	2
Q04828	AKR1C1	Aldo-keto reductase family 1 member C1	19.28	7	20.79	5	1.28	22.42	8	23.39	14	1.49	18.09	3	16.03	2	-1.17	20.16	10	20.31	10	0.32	20.87	13	20.31	12	-0.96
P52895	AKR1C2	Aldo-keto reductase family 1 member C2						19.49	3	19.11	3	-0.11											17.63	2	17.78	2	-0.03
P42330	AKR1C3	Aldo-keto reductase family 1 member C3	21.33	13	21.36	11	-0.43	23.64	15	22.57	9	-0.92	19.51	8	19.29	9	1.07	19.66	4	19.94	4	0.48	18.82	5	18.63	5	-0.47
O43488	AKR7A2	Aflatoxin B1 aldehyde reductase member 2	21.02	13	21.12	10	-0.35	22.33	12	21.79	11	-0.3	18.62	10	18.5	8	1.19	19.78	10	19.43	10	-0.29	18.91	10	19.04	9	-0.05
P31749	AKT1	RAC-alpha serine/threonine-protein kinase	20.55	20	20.8	15	-0.17	21.53	17	21.53	17	0.34	20.46	16	18.86	13	-0.61	20.99	15	20.52	17	-0.44	19.93	14	20.28	18	0.24
Q96B36	AKT1S1	Proline-rich AKT1 substrate 1	20.29	8	20.67	8	-0.02	20.12	7	20.19	7	0.42	18.84	3	17.88	4	0.17	19.07	6	19.37	5	0.5	19.76	6	19.39	6	-0.71
P31751	AKT2	RAC-beta serine/threonine-protein kinase	19.08	12	19.67	10	0.22	19.88	9	19.41	12	-0.21	19.05	8	18.19	10	0.29	19.37	9	19.57	11	0.38	18.34	8	18.75	12	0.32
Q9Y243	AKT3	RAC-gamma serine/threonine-protein kinase	16.94	3	17.01	3	-0.38	18.62	5	17.79	3	-0.64	16.27	2	16.47	3	1.58	16.9	3	17.4	3	0.75	17.05	5	16.56	3	-0.87
Q9H8T0	AKTIP	AKT-interacting protein	17.12	5	17.45	4	-0.08	18.4	3	17.8	3	-0.37	18.43	4	17	4	-0.4	18.57	5	16.58	3	-2.3	17.3	6	16.24	4	-1.62
P13716	ALAD	Delta-aminolevulinic acid dehydratase	20.33	11	20.89	11	0.18	21.62	10	21.34	13	0.01	20.59	11	19.59	10	0.12	20.83	13	20.61	13	-0.13	19.54	11	19.74	11	0.04
P13196	ALAS1	5-aminolevulinate synthase	15.12	2																			15.8	3	15.05	2	-1.21
P02768	ALB	Serum albumin	20.21	22	21.15	21	0.62	20.83	16	20.97	17	0.51	22.98	27	21.27	20	-0.74	21.21	24	21.87	26	0.94	22.53	30	22.47	27	-0.3
Q13740	ALCAM	CD166 antigen	22.91	24	23.5	22	0.22	23.41	22	23.2	24	0.09	23.79	26	22.6	23	-0.11	24.16	26	24.08	30	0.04	23.3	26	23.68	27	0.28
Q8IZ83	ALDH16A1	Aldehyde dehydrogenase family 16 member A1	19.86	11	19.68	15	-0.67	21.89	16	21.34	18	-0.31	20.38	11	18.98	10	-0.37	20.92	17	20.85	15	0.05	20.19	12	20.07	12	-0.38
P54886	ALDH18A1	Delta-1-pyrroline-5-carboxylate synthase	24.28	37	24.58	34	-0.12	25.49	39	24.92	35	-0.33	24.42	34	23.16	34	-0.2	24.55	37	23.91	37	-0.65	24.03	33	23.86	33	-0.45
P47895	ALDH1A3	Aldehyde dehydrogenase family 1 member A3	19.42	13	20.22	13	0.46	21.52	20	20.92	14	-0.37	21.12	17	19.77	14	-0.31	21.16	16	20.75	16	-0.37	20.65	18	20.3	17	-0.68
P30837	ALDH1B1	Aldehyde dehydrogenase X	22.03	19	22.01	16	-0.48	24.16	21	23.55	22	-0.38	22.53	18	21.05	17	-0.46	22.84	16	22.4	19	-0.4	20.99	16	21.97	16	1.07
Q3SY69	ALDH1L2	Mitochondrial 10-formyltetrahydrofolate dehydrogenase	23.15	40	23.3	40	-0.29	23.51	33	23.33	38	0.13	22.93	39	22.09	34	0.31	22.9	37	22.68	34	-0.13	23.13	43	23.39	46	0.12
P05091	ALDH2	Aldehyde dehydrogenase	21.21	18	21.42	15	-0.22	20.95	14	20.17	13	-0.58	20.94	13	19.62	15	-0.27	20.55	14	20.76	15	0.39	19.67	13	20.02	11	0.24
P51648	ALDH3A2	Fatty aldehyde dehydrogenase	20.02	10	20.35	13	-0.08	21.81	13	21.69	13	0.2	19.88	7	19.05	9	0.33	20.2	8	20.62	8	0.65	20.35	10	20.49	10	-0.04
P43353	ALDH3B1	Aldehyde dehydrogenase family 3 member B1	15.62	3	16.4	3	0.44	16.8	2	16.54	3	0.04	15.19	3	13.89	2	-0.24	15.88	3	15.46	3	-0.38	15.4	3	13.6	2	-2.59
P30038	ALDH4A1	Delta-1-pyrroline-5-carboxylate dehydrogenase	20.09	10	20.11	10	-0.44	21.33	14	20.53	11	-0.6	19.39	7	18.08	8	-0.26	19.32	8	18.87	8	-0.41	18.84	8	19.22	7	0.28
P51649	ALDH5A1	Succinate-semialdehyde dehydrogenase	14.34	2																					14.79	2
Q02252	ALDH6A1	Methylmalonate-semialdehyde dehydrogenase [acylating]	18.7	11	18.57	7	-0.61	19.7	10	19.6	9	0.22	17.12	5			-19.45	17.47	5	16.74	4	-0.76	17.82	5	17.43	5	-0.74
P49419	ALDH7A1	Alpha-aminoadipic semialdehyde dehydrogenase	22.73	27	23.23	25	0.11	24.31	27	24.09	27	0.08	22.87	20	22	22	0.28	23.23	25	23.06	22	-0.07	22.99	23	23.13	24	-0.04
P49189	ALDH9A1	4-trimethylaminobutyraldehyde dehydrogenase	23.09	24	23.23	22	-0.3	24.03	23	23.88	22	0.16	22.63	19	21.9	20	0.45	22.96	23	22.75	20	-0.12	22	17	21.87	20	-0.39
P04075	ALDOA	Fructose-bisphosphate aldolase A	27.34	37	27.83	38	0.1	28.05	39	28.25	38	0.58	26.74	32	25.93	32	0.35	26.99	33	26.84	36	-0.05	26.45	32	26.66	33	0.05
P09972	ALDOC	Fructose-bisphosphate aldolase C	22.96	10	24.34	10	1.13	24.74	11	24.84	14	0.46	23.69	5	22.69	6	0.12	23.53	5	23.39	9	-0.04	23.12	3	22.92	7	-0.49
Q9BT22	ALG1	Chitobiosyldiphosphodolichol beta-mannosyltransferase	19.88	8	20.26	9	-0.02	21.34	7	20.41	7	-0.76	20.53	7	19.49	10	0.07	21.02	8	20.67	8	-0.29	20.47	8	20.28	6	-0.47
Q5BKT4	ALG10	Dol-P-Glc:Glc(2)Man(9)GlcNAc(2)-PP-Dol alpha-1											16.71	2	15.58	2	-0.04
Q5I7T1	ALG10B	Putative Dol-P-Glc:Glc(2)Man(9)GlcNAc(2)-PP-Dol alpha-1																					16.85	2
Q2TAA5	ALG11	GDP-Man:Man(3)GlcNAc(2)-PP-Dol alpha-1	18.83	9	19.19	8	-0.05	21.37	12	19.6	10	-1.75	18.41	8	16.86	6	-0.55	18.07	5	19.1	9	1.4	17.85	7	17.19	5	-1.09
Q9BV10	ALG12	Dol-P-Man:Man(7)GlcNAc(2)-PP-Dol alpha-1	16.63	3			-19.6	17.91	3	17.09	2	-0.63			14.11	2		16.88	3	16.2	2	-0.7			16.4	3	21.37
Q9NP73	ALG13	Putative bifunctional UDP-N-acetylglucosamine transferase and deubiquitinase ALG13	15.99	2	15.12	2	-1.46											14.73	2
Q96F25	ALG14	UDP-N-acetylglucosamine transferase subunit ALG14 homolog	16.74	3			-19.73	16.96	2	17.08	3	0.48	14.42	2	15.57	3	2.73	16.63	3	16.36	4	-0.19	16.35	3	15.96	3	-0.74
Q9H553	ALG2	Alpha-1	19.5	8	20.06	9	0.18	20.06	9	20.38	7	0.72	20.19	11	18.45	7	-0.78	20.18	8	20.19	9	0.15	19.74	10	19.81	9	-0.13
Q92685	ALG3	Dol-P-Man:Man(5)GlcNAc(2)-PP-Dol alpha-1	17.38	2				18.62	2	18.09	3	-0.28			14.29	2				16.56	2
Q9Y673	ALG5	Dolichyl-phosphate beta-glucosyltransferase	20.63	12	20.76	11	-0.31	21.5	11	21.45	11	0.28	20.67	11	19.56	14	-0.01	20.64	12	19.89	9	-0.78	20	11	20.55	13	0.5
Q9Y672	ALG6	Dolichyl pyrophosphate Man9GlcNAc2 alpha-1	16.11	2						17.37	2		16.71	2						16.68	2		16.82	2	16.86	2	-0.17
Q9BVK2	ALG8	Probable dolichyl pyrophosphate Glc1Man9GlcNAc2 alpha-1	17.92	2	18.01	2	-0.36	18.84	3	18.36	3	-0.22	17.1	2	16.68	2	0.82	18.33	2	17.85	2	-0.45
Q9H6U8	ALG9	Alpha-1	17.73	6	19.38	8	1.44	18.6	6	19.53	7	1.44	18.39	7	18.24	7	1.15	19.42	8	19.6	10	0.36	17.99	6	18.12	6	-0.05
Q13686	ALKBH1	DNA oxidative demethylase ALKBH1													14.22	2
Q96Q83	ALKBH3	Alpha-ketoglutarate-dependent dioxygenase alkB homolog 3	15.07	2	15.87	2	0.46	15.63	2				15.86	2	14.84	2	0.1	16.46	3	16.62	3	0.33			14.7	2
Q9NXW9	ALKBH4	Alpha-ketoglutarate-dependent dioxygenase alkB homolog 4	16.47	4	16.38	3	-0.56	16.22	3	16.43	2	0.59	13.45	2
Q6P6C2	ALKBH5	RNA demethylase ALKBH5	17.31	5	18.12	6	0.47	19.19	8	17.91	5	-1.17	19.56	6	18.67	3	0.25	19.09	8	18.31	5	-0.82	17.95	5	18.03	6	-0.12
Q3KRA9	ALKBH6	Alpha-ketoglutarate-dependent dioxygenase alkB homolog 6																15.55	2
Q96BT7	ALKBH8	Alkylated DNA repair protein alkB homolog 8	14.79	2	16.86	3	1.92	16.14	2	15.64	2	-0.25	14.85	4	17.29	2	4.3	17.55	8	17.55	7	0.14	15.37	4	15.29	4	-0.33
Q8TCU4	ALMS1	Alstrom syndrome protein 1													12.95	2		16.36	2	13.95	2	-2.81
Q96QP1	ALPK1	Alpha-protein kinase 1			16.24	4	18.23			17.14	3	20.58			15.14	2				14.07	2				12.7	2
Q86TB3	ALPK2	Alpha-protein kinase 2	15.63	4	15.62	3	-0.47	17.09	5	14.26	2	-3	16.98	7	16.32	9	0.53	17.43	8	16.55	5	-0.94	16.73	9	15.05	5	-2.43
P05186	ALPL	Alkaline phosphatase	23.53	20	23.78	19	-0.17	22.87	16	23.01	16	0.51	21.66	15	21.08	14	0.63	22.25	16	22.32	17	0.22	21.63	14	22.14	17	0.45
Q96Q42	ALS2	Alsin	16.89	7	16.71	6	-0.67	18.08	9	16.67	5	-1.32	17.52	5	14.59	2	-2.22	15.34	4	16.53	5	1.59	15.19	5	16.75	4	1.83
Q86V81	ALYREF	THO complex subunit 4	22.09	9	22.57	9	0.09	23.66	9	23.14	9	-0.27	23.75	9	22.69	11	0.05	23.63	11	23.44	10	-0.1	22.79	10	22.47	9	-0.64
Q9UHK6	AMACR	Alpha-methylacyl-CoA racemase	16.11	4	16.05	2	-0.53	18.02	4	17.62	6	-0.13			13.05	2				15.82	3	19.51
Q9C0C7	AMBRA1	Activating molecule in BECN1-regulated autophagy protein 1	13.71	2	14.35	2	0.28	14.45	2				15.82	2	13.62	4	-1.34	16.72	4	17.44	5	1.02	15.66	4	15.17	2	-0.87
P17707	AMD1	S-adenosylmethionine decarboxylase proenzyme						15.7	2											13.56	2
Q9Y303	AMDHD2	Putative N-acetylglucosamine-6-phosphate deacetylase	18.27	6	18.79	6	0.14	19.16	8	18.4	4	-0.56	16.6	5	15.62	5	0.14	17.75	5	16.05	2	-1.95	15.98	3	15.87	4	-0.37
Q9UKV5	AMFR	E3 ubiquitin-protein ligase AMFR	17.92	10	18.42	9	0.11	18.21	7	18.14	6	0.26	18.24	8	17.35	7	0.25	18.69	8	19.27	11	0.85	17.86	8	18.19	10	0.21
Q86SJ2	AMIGO2	Amphoterin-induced protein 2											16.55	3			-18.76	16.93	3			-20.59	13.42	2
Q6DCA0	AMMECR1L	AMMECR1-like protein						17.12	4			-19.87						15.54	2	14.69	2	-0.9
Q8IY45	AMN1	Protein AMN1 homolog	15.5	3	15.62	2	-0.32	15.79	2	15.17	2	-0.39								15.14	2
Q4VCS5	AMOT	Angiomotin											16.15	3			-18.28
Q8IY63	AMOTL1	Angiomotin-like protein 1	16.08	5	16.21	5	-0.31	16.65	3	16.57	3	0.25						14.38	2
Q9Y2J4	AMOTL2	Angiomotin-like protein 2	16.75	5	17.34	7	0.22	17.33	6	17.07	6	0.04						14.98	2	16.59	4	2.11	14.96	2	15.02	2	-0.14
Q01433	AMPD2	AMP deaminase 2	21.82	27	22.12	31	-0.12	22.91	28	22.56	28	-0.07	22.17	23	21.24	22	0.2	22.52	21	22.19	23	-0.27	21.69	26	21.86	22	0
Q01432	AMPD3	AMP deaminase 3						15.55	4	16.71	4	1.71													13.69	3	17.8
P49418	AMPH	Amphiphysin	17.97	10	18.14	8	-0.27	19.19	9	19.57	9	0.79	19.51	9	17.68	8	-0.89	19.92	10	19.74	11	-0.08	17.83	5	16.94	3	-1.39
Q86W34	AMZ2	Archaemetzincin-2	15.72	3			-18.55						16.72	3			-18.97	17.4	4	16.43	2	-1.05
Q9H1A4	ANAPC1	Anaphase-promoting complex subunit 1	19.3	20	19.53	20	-0.2	20	17	19.1	18	-0.72	19.77	22	18.37	25	-0.37	20.37	31	20.4	28	0.17	19.17	21	19.36	21	0.03
Q9UM13	ANAPC10	Anaphase-promoting complex subunit 10	17.95	3	18.17	3	-0.21	14.88	2						15.57	2		17.39	4	17.48	4	0.25	17.14	4	16.85	4	-0.6
Q9BS18	ANAPC13	Anaphase-promoting complex subunit 13	15.6	2
Q96DE5	ANAPC16	Anaphase-promoting complex subunit 16											15.46	2				16.75	2
Q9UJX6	ANAPC2	Anaphase-promoting complex subunit 2	17.39	6	18.18	5	0.45	19.75	12	19.31	11	-0.18	18.79	6	17.94	8	0.3	18.8	8	17.87	5	-1	16.96	6	17.52	4	0.51
Q9UJX5	ANAPC4	Anaphase-promoting complex subunit 4	18.2	12	18.3	10	-0.35	19.68	14	18.97	9	-0.5	18.87	10	17.78	11	0.01	19.14	10	18.93	11	-0.12	17.18	5	17.93	7	0.76
Q9UJX4	ANAPC5	Anaphase-promoting complex subunit 5	18.33	12	17.43	7	-1.5	19.17	9	18.91	10	0.04	18.82	10	18.04	15	0.39	19.84	16	19.62	19	-0.13	17.58	9	17.66	9	-0.12
Q9UJX3	ANAPC7	Anaphase-promoting complex subunit 7	19.96	19	20.62	21	0.3	20.94	16	20.13	13	-0.61	20.6	22	19.55	17	0.06	20.74	17	20.76	19	0.16	20.04	18	19.67	18	-0.71
Q5VTE6	ANGEL2	Protein angel homolog 2	15.52	4			-18.32			16.69	2							16.39	4	15.69	3	-0.72
Q15389	ANGPT1	Angiopoietin-1																					13.51	2
Q9UKU9	ANGPTL2	Angiopoietin-related protein 2	14.98	2				16.12	3			-18.69						14.47	3	14	2	-0.44
Q9BY76	ANGPTL4	Angiopoietin-related protein 4						16.61	4			-19.27
Q01484	ANK2	Ankyrin-2	19.78	25	19.4	18	-0.9	19.92	19	20	18	0.44	18.06	11	17.31	9	0.42	18.98	13	19.69	20	1.01	18.87	16	19.31	21	0.36
Q12955	ANK3	Ankyrin-3	17.96	14	17.6	5	-0.88	18.35	10	17.01	3	-1.24	16.32	3			-18.48			14.67	2
Q9P2R3	ANKFY1	Rabankyrin-5	21.41	30	22.61	34	0.92	22.69	30	22.77	30	0.44	21.35	21	20.13	23	-0.15	21.58	26	22.19	32	0.88	21.04	30	21.64	31	0.57
Q9HCJ1	ANKH	Progressive ankylosis protein homolog	18.33	6	18.58	3	-0.17	19.08	4	17.73	3	-1.25	17.21	3	15.7	2	-0.5	16.91	2	16.6	3	-0.24	14.51	2	17.11	4	3.2
Q8IWZ3	ANKHD1	Ankyrin repeat and KH domain-containing protein 1	18.92	22	19.31	17	-0.01	19.83	16	19	14	-0.64	19.4	18	17.98	15	-0.39	19.52	20	19.4	22	-0.01	19.01	17	18.82	17	-0.47
Q9P2G1	ANKIB1	Ankyrin repeat and IBR domain-containing protein 1	17.78	9	18.98	11	0.92	18.84	7	19.48	9	1.1	17.1	6	17.78	9	2.16	16.83	5	18.81	11	2.56	16.92	6	17.72	9	0.83
Q86XL3	ANKLE2	Ankyrin repeat and LEM domain-containing protein 2	20.37	30	20.64	23	-0.15	21.05	24	20.44	19	-0.38	21.01	27	19.94	26	0.03	21.09	27	21	27	0.03	20.49	29	20.48	31	-0.24
Q8IV38	ANKMY2	Ankyrin repeat and MYND domain-containing protein 2	18.25	8	19.03	7	0.44	19.77	7	20.08	10	0.71	18.68	6	16.53	4	-1.28	17.99	5	18.04	6	0.2	18.34	6	17.41	3	-1.45
Q6UB99	ANKRD11	Ankyrin repeat domain-containing protein 11	15.15	4	15.31	2	-0.28	16.99	7			-19.72	15.9	4	14.01	4	-0.96	15.9	4	15.79	5	0
Q8IZ07	ANKRD13A	Ankyrin repeat domain-containing protein 13A	20.4	14	21.07	15	0.31	21.58	19	21.57	20	0.33	20.95	15	20.04	16	0.23	21.36	19	20.81	15	-0.54	20.8	18	21.23	17	0.34
Q6ZTN6	ANKRD13D	Ankyrin repeat domain-containing protein 13D	16.37	6	14.6	2	-2.5	15.48	2	15.09	2	-0.12	15.47	2											13.87	2
O75179	ANKRD17	Ankyrin repeat domain-containing protein 17	20.48	33	20.95	33	0.08	21.79	31	21.11	28	-0.46	21.3	35	20.52	39	0.39	21.98	41	21.57	44	-0.37	20.95	39	20.96	38	-0.21
Q9UPS8	ANKRD26	Ankyrin repeat domain-containing protein 26	16.36	3			-19.29			16.84	2		14.66	2				14.05	2	16.89	4	3.61	15.45	2
Q96NW4	ANKRD27	Ankyrin repeat domain-containing protein 27	13.26	3	16.33	5	3.07	16.87	6			-19.57	15.66	3			-17.68	14.92	2	15.12	4	0.38	15.46	2	15.03	3	-0.79
O15084	ANKRD28	Serine/threonine-protein phosphatase 6 regulatory ankyrin repeat subunit A	19.02	14	18.63	9	-0.91	20.09	12	19.44	10	-0.43	20.08	13	16.15	6	-3.44	19.03	11	20.63	11	2.09	18.28	9	18.55	8	0.13
Q9BXX3	ANKRD30A	Ankyrin repeat domain-containing protein 30A																		14.33	2
Q8N7Z5	ANKRD31	Putative ankyrin repeat domain-containing protein 31													16.04	2
Q8N283	ANKRD35	Ankyrin repeat domain-containing protein 35	15.12	2	16.41	5	1.02	17.49	5	15.62	3	-1.87
A6QL64	ANKRD36	Ankyrin repeat domain-containing protein 36A																							15.23	2
Q53RE8	ANKRD39	Ankyrin repeat domain-containing protein 39																15.71	2	15.59	3	-0.01	14.69	2
Q6AI12	ANKRD40	Ankyrin repeat domain-containing protein 40																16.12	4			-19.6			16.19	3	21.09
Q8N8A2	ANKRD44	Serine/threonine-protein phosphatase 6 regulatory ankyrin repeat subunit B	19.22	18	19.24	13	-0.44	19.69	10	19.08	13	-0.38	18.14	11	17.6	11	0.68	17.93	9	19.46	19	2.01	18.53	12	18.76	14	0.08
Q9ULJ7	ANKRD50	Ankyrin repeat domain-containing protein 50	17.58	12	17.17	7	-0.93	17.03	6	16.71	3	-0.04	17.88	5	14.31	2	-3	18.74	11	16.71	6	-2.35	18.4	14	16.83	5	-2.29
Q8NB46	ANKRD52	Serine/threonine-protein phosphatase 6 regulatory ankyrin repeat subunit C	18.81	11	18.29	8	-1.06	19.83	11	18.97	7	-0.67	20.04	18	18.29	9	-0.79	20.22	16	20.06	17	-0.06	18.64	13	18.49	12	-0.42
Q6NXT1	ANKRD54	Ankyrin repeat domain-containing protein 54			15.08	2
Q96BM1	ANKRD9	Ankyrin repeat domain-containing protein 9													13.13	2
Q92625	ANKS1A	Ankyrin repeat and SAM domain-containing protein 1A	17.02	7	17.1	8	-0.37	19.02	13	19.37	10	0.76	17.08	6	14.93	4	-1.28	16.84	7	16.71	6	-0.02	15.63	5	17.01	6	1.59
Q6ZW76	ANKS3	Ankyrin repeat and SAM domain-containing protein 3	15.83	3			-18.68	17.31	4			-20.09	15.77	3			-17.81	15.63	2	16.32	5	0.98
Q9H8Y5	ANKZF1	Ankyrin repeat and zinc finger domain-containing protein 1	17.52	7	17.65	5	-0.31	17.68	3	18.12	5	0.86	18.52	11	16.88	7	-0.66	18.66	11	18.77	10	0.27	14.38	2	16.71	6	2.84
Q9NQW6	ANLN	Actin-binding protein anillin	18.88	16	17.69	9	-1.83	21.14	20	19.9	16	-1.12	20.21	27	19.19	20	0.1	19.94	24	20.04	22	0.26	21.18	34	20.01	23	-1.76
Q9NW15	ANO10	Anoctamin-10	20.29	13	20.33	13	-0.41	21.64	13	20.8	14	-0.65	20.3	14	19.17	10	-0.04	20.02	11	19.99	12	0.1	19.97	11	20.1	11	-0.05
Q4KMQ2	ANO6	Anoctamin-6	18.26	10	18.91	9	0.29	19.75	10	19.29	9	-0.2	19.04	8	18.1	8	0.19	19.83	11	19.39	11	-0.4	18.89	13	19.14	9	0.11
P39687	ANP32A	Acidic leucine-rich nuclear phosphoprotein 32 family member A	23.06	8	23.1	8	-0.41	23.99	9	23.89	9	0.22	20.88	4	20.16	4	0.46	21.76	5	22.9	11	1.53	22.59	8	22.97	9	0.28
Q92688	ANP32B	Acidic leucine-rich nuclear phosphoprotein 32 family member B	21.54	2	21.84	2	-0.12	22.53	2	22.78	2	0.64	23.61	10	21.81	9	-0.85	23.44	10	21.78	4	-1.9	20.22	3	20.6	4	0.28
Q9BTT0	ANP32E	Acidic leucine-rich nuclear phosphoprotein 32 family member E	21.41	8	21.92	7	0.13	22.17	7	21.56	7	-0.38	22.23	6	20.01	6	-1.36	21.88	6	21.73	7	-0.05	20.28	6	20.13	5	-0.42
P15144	ANPEP	Aminopeptidase N	26.09	48	26.83	44	0.39	27.55	43	27.43	46	0.2	26.03	44	25.06	47	0.16	26.12	49	26.16	48	0.18	25.71	47	26.19	49	0.41
Q9H6X2	ANTXR1	Anthrax toxin receptor 1	17.4	5	17.66	5	-0.16	19.38	6	17.13	3	-2.31	17.44	4			-19.84	17.32	5	16.09	3	-1.37	16.67	4			-22.17
P58335	ANTXR2	Anthrax toxin receptor 2	19.49	8	19.14	6	-0.86	20	8	19.2	6	-0.6	18.64	6	18.04	5	0.61	18.03	5	17.53	6	-0.48	19.23	6	18.16	6	-1.63
P04083	ANXA1	Annexin A1	26.98	34	27.35	33	-0.03	27.67	34	27.91	38	0.63	26.57	28	25.64	28	0.2	26.37	30	26.57	32	0.38	26.37	32	26.64	34	0.13
Q9UJ72	ANXA10	Annexin A10						17.25	4	16.13	2	-0.98
P50995	ANXA11	Annexin A11	22.87	17	23.1	19	-0.2	24.21	18	24.34	21	0.5	22.36	18	21.49	17	0.28	22.13	16	22.07	15	0.06	21.91	20	21.86	16	-0.29
P27216	ANXA13	Annexin A13								18.34	2							17.91	2				17.02	2	16.77	2	-0.55
P07355	ANXA2	Annexin A2	28.49	48	28.58	44	-0.36	29.49	56	29.68	57	0.57	28.26	43	27.57	41	0.5	28.35	45	28.11	44	-0.16	28.04	49	28.08	50	-0.17
P12429	ANXA3	Annexin A3	15.61	2						16.78	3	20.15	17.28	4	17.58	5	1.7	18.32	6	17.59	5	-0.76			15.72	3	20.47
P09525	ANXA4	Annexin A4	22.8	19	23.28	19	0.09	24.26	22	23.91	22	-0.07	21.93	15	21.17	17	0.41	22.36	16	21.85	16	-0.49	21.57	17	22.24	16	0.66
P08758	ANXA5	Annexin A5	26.77	25	26.72	24	-0.52	27.46	30	27.48	26	0.37	25.43	32	24.81	25	0.58	26.03	28	25.89	30	-0.04	25.46	29	25.6	32	-0.04
P08133	ANXA6	Annexin A6	27.11	49	27.28	52	-0.27	27.49	47	27.42	50	0.26	27.1	54	26.17	57	0.2	27.1	57	27.02	57	0.04	26.77	61	26.86	57	-0.1
P20073	ANXA7	Annexin A7	23.13	18	23.34	18	-0.22	24.01	18	23.86	17	0.16	22.37	14	21.59	15	0.39	21.96	14	21.92	14	0.09	21.96	16	21.78	16	-0.46
Q06278	AOX1	Aldehyde oxidase	16.18	6	17.09	7	0.59	15.15	2	17.62	6	3.26											15.43	2	15.35	3	-0.33
Q10567	AP1B1	AP-1 complex subunit beta-1	22.22	25	22.76	22	0.16	23.09	23	23.15	21	0.41	22.11	20	20.47	17	-0.66	22.18	19	22.1	19	0.04	21.34	19	21.77	20	0.34
O43747	AP1G1	AP-1 complex subunit gamma-1	22.05	24	21.94	19	-0.59	23.09	25	22.51	22	-0.34	21.45	23	20.62	18	0.33	22.25	27	22.13	23	-0.01	21.06	20	21.63	24	0.53
Q9BXS5	AP1M1	AP-1 complex subunit mu-1	22.31	18	23.32	20	0.7	23.41	18	23.42	19	0.35	22.5	19	21.34	17	-0.07	22.55	17	22.51	17	0.09	21.96	17	22.12	16	-0.01
P61966	AP1S1	AP-1 complex subunit sigma-1A	19.54	4			-22.95	20.1	4	20.08	5	0.32	19.65	4	19.02	4	0.57	18.68	3	19.14	2	0.7	19.59	3	20.52	4	1
P56377	AP1S2	AP-1 complex subunit sigma-2			17.54	2		16.31	2				18.57	2	16.11	3	-1.65	17.88	3	18.72	4	1.16	18.23	5	17.59	2	-1.07
O95782	AP2A1	AP-2 complex subunit alpha-1	24.55	44	24.97	43	0.02	25.18	45	25.4	47	0.6	23.8	38	23.25	40	0.67	24.16	42	24.04	43	-0.01	23.51	41	23.88	43	0.26
O94973	AP2A2	AP-2 complex subunit alpha-2	22.82	26	23.01	22	-0.24	23.14	25	22.76	27	-0.11	22.12	24	20.83	22	-0.23	22.67	25	22.23	25	-0.4	21.91	24	21.79	23	-0.38
P63010	AP2B1	AP-2 complex subunit beta	24.84	50	25.27	44	0.03	25.64	49	25.56	49	0.25	24.48	49	23.35	45	-0.04	24.66	47	24.37	51	-0.22	23.92	45	24.04	50	-0.06
Q96CW1	AP2M1	AP-2 complex subunit mu	23.13	19	23.21	16	-0.37	23.74	19	23.83	20	0.45	23.46	17	22.71	14	0.42	23.58	18	23.58	20	0.14	22.76	17	23.33	16	0.53
P53680	AP2S1	AP-2 complex subunit sigma	19.83	6	19.56	5	-0.77	19.21	4	19.71	4	0.93	20.09	7	20.29	6	1.58	20.72	6	21.09	7	0.59	20.04	7	20.61	7	0.53
O00203	AP3B1	AP-3 complex subunit beta-1	22.51	42	22.82	33	-0.1	23.25	32	23.05	35	0.11	22.51	30	21.44	25	0.03	22.59	33	22.58	35	0.12	22.21	26	22.07	31	-0.41
O14617	AP3D1	AP-3 complex subunit delta-1	22.68	40	22.92	35	-0.18	23.73	39	23.58	37	0.16	23.03	32	21.71	33	-0.27	22.85	30	23.03	27	0.36	22.28	29	23.08	32	0.83
Q9Y2T2	AP3M1	AP-3 complex subunit mu-1	21.77	17	21.92	16	-0.29	22.59	14	22.02	14	-0.33	21.47	13	20.39	15	0.02	21.03	12	21.59	12	0.82	21.13	16	21.52	15	0.29
P53677	AP3M2	AP-3 complex subunit mu-2	18.38	5	19.18	6	0.46	19.55	8	18.97	8	-0.34	16.74	5	16.06	4	0.51	18.01	6	18.06	6	0.2	18.19	7	17.49	5	-1.14
Q92572	AP3S1	AP-3 complex subunit sigma-1	20.69	10	21.11	8	0.02	21.6	8	20.95	7	-0.43	21.22	9	20.13	7	0.01	21.4	8	20.72	6	-0.7	20.92	6	20.91	9	-0.24
P59780	AP3S2	AP-3 complex subunit sigma-2																15.49	3			-18.83
Q9Y6B7	AP4B1	AP-4 complex subunit beta-1	18.19	9	18.15	10	-0.51	19.38	8	18.87	9	-0.26	18.87	8	17.32	8	-0.55	18.86	12	18.46	8	-0.35	18.01	10	17.61	6	-0.75
Q9UPM8	AP4E1	AP-4 complex subunit epsilon-1	17.65	9	18.04	8	-0.01	18.82	11	19.56	15	1.22	18.27	8	17.19	8	0.02	18.51	10	18	11	-0.49	17.87	12	17.95	9	-0.12
O00189	AP4M1	AP-4 complex subunit mu-1	17.82	4	17.43	4	-0.91	17.75	3	17.85	3	0.46	17.16	4	17.29	5	1.49	17.74	8	18.03	8	0.49	16.71	4	17.48	5	0.79
Q2VPB7	AP5B1	AP-5 complex subunit beta-1											15.29	2	13.92	4	-0.33	14.61	3	15.51	4	1.24			14.62	3	19.02
Q9H0R1	AP5M1	AP-5 complex subunit mu-1	16.15	2	16.07	2	-0.55			16.52	2		14.86	2	13.5	2	-0.32	16.07	3	16.61	3	0.8	14.13	2	15.43	2	1.49
Q9NUS5	AP5S1	AP-5 complex subunit sigma-1	16.95	4	17.42	3	0.08	18.54	3	18.31	3	0.07			15.71	3	20.41	16.79	3	17.12	3	0.54
O43299	AP5Z1	AP-5 complex subunit zeta-1	16.56	4	17.71	7	0.86	18.48	8	18.36	7	0.2	17.36	5	17.06	5	0.97	18.4	9	18.57	8	0.34	17.59	7	17.32	5	-0.58
O14727	APAF1	Apoptotic protease-activating factor 1	18.14	8	18.55	11	0.01	19.23	12	19.01	10	0.08	18.04	8	17.74	9	0.97	18.44	10	18.95	12	0.76	18.69	14	19.22	17	0.47
Q02410	APBA1	Amyloid beta A4 precursor protein-binding family A member 1	14.05	2	15.97	3	1.75	15.35	2	15.09	2	0.04						16.68	4			-20.29	15.83	5	15.98	4	-0.03
O96018	APBA3	Amyloid beta A4 precursor protein-binding family A member 3	14.03	2				15.78	3			-18.29	16.47	3	15.64	4	0.33	15.11	2						15.11	2
O00213	APBB1	Amyloid beta A4 precursor protein-binding family B member 1	17.7	7	17.64	6	-0.53	15.84	3	17.78	4	2.63	15.12	4	15.7	4	2.04	17.81	7	18.24	9	0.66	17.05	5	16.72	2	-0.66
Q7Z5R6	APBB1IP	Amyloid beta A4 precursor protein-binding family B member 1-interacting protein	19.97	15	20.67	15	0.34	18.41	8	17.38	6	-0.87	18.49	9	17.66	11	0.33	19.21	9	18.68	11	-0.51	20.07	14	20.18	15	-0.08
Q92870	APBB2	Amyloid beta A4 precursor protein-binding family B member 2	16.11	3	16.7	4	0.22	18.76	7	17.71	6	-0.9	16.19	4	16.52	6	1.73	17.43	7	16.36	6	-1.17	15.86	2	15.93	4	-0.13
P25054	APC	Adenomatous polyposis coli protein	15.59	5	15.9	5	-0.1	16.72	5			-19.4	16.48	7	13.88	4	-1.82	16.77	5	14.99	4	-2.04	13.81	3	17.05	4	4.04
Q8NCL9	APCDD1L	Protein APCDD1-like	16.57	4			-19.53	19.22	8	17.67	6	-1.49	16.52	3			-18.73	17.12	3	16.11	3	-1.1	15.82	2	14.4	2	-2.09
P13798	APEH	Acylamino-acid-releasing enzyme	22.08	23	22.17	19	-0.36	22.72	17	22.78	19	0.41	22.4	17	21.56	16	0.31	22.45	18	22.29	20	-0.06	21.76	17	22.23	18	0.4
P27695	APEX1	DNA-(apurinic or apyrimidinic site) lyase	23.27	22	23.52	18	-0.17	24.64	19	23.95	21	-0.47	23.41	20	22.13	19	-0.22	24.09	20	23.63	17	-0.43	22.74	21	22.95	18	0.05
Q96BI3	APH1A	Gamma-secretase subunit APH-1A			15	2		17.11	2	16.42	2	-0.47													16.09	2
Q9BZZ5	API5	Apoptosis inhibitor 5	21.97	17	22.52	18	0.17	22.83	17	22.62	21	0.09	22.49	15	21.22	16	-0.21	22.66	20	22.62	22	0.09	21.69	17	22.12	19	0.34
Q96GX9	APIP	Methylthioribulose-1-phosphate dehydratase	17.59	6	16.83	3	-1.34	19.88	8	19.52	8	-0.08	19.56	6	17.9	5	-0.68	19.25	5	19.09	7	-0.06	18.69	7	18.92	6	0.08
Q06481	APLP2	Amyloid-like protein 2	17.37	5	17.9	11	0.15	18.34	8	18.39	6	0.4	18	7	17.23	4	0.4	17.85	7	18.43	6	0.85	17.07	5	17.76	6	0.69
Q9HDC9	APMAP	Adipocyte plasma membrane-associated protein	22.53	19	23.39	20	0.53	24.03	19	23.76	19	0.02	22.82	19	21.67	17	-0.06	23	19	22.86	20	-0.04	22.48	16	22.33	17	-0.42
P02647	APOA1	Apolipoprotein A-I	17.3	7	18.23	8	0.61	17.64	5			-20.48	16.46	4	15.2	5	-0.2	15.4	2	16.69	5	1.72	17.53	6	16.87	5	-1.09
Q8NCW5	APOA1BP	NAD(P)H-hydrate epimerase	20.91	10	21.32	10	0.01	22.24	10	21.73	9	-0.26	20.97	10	18.53	8	-1.63	20.61	8	20.48	8	-0.02	19.35	8	19.46	8	-0.08
P04114	APOB	Apolipoprotein B-100	21.23	75	21.91	73	0.32	20.68	42	21.56	58	1.38	24.13	133	21.5	87	-1.86	21.85	74	22.59	104	1.04	21.93	89	22.17	89	0.09
Q9UH17	APOBEC3B	DNA dC->dU-editing enzyme APOBEC-3B	16.51	5			-19.46	16.59	2	16.58	2	0.33	17.05	5	15.53	3	-0.51			17.89	5	22.04	18.46	9	18.47	8	-0.21
Q9NRW3	APOBEC3C	DNA dC->dU-editing enzyme APOBEC-3C	20.88	9	21.09	8	-0.22	20.6	7	21.18	7	1.03	19.97	7	18.97	5	0.12	20.14	6	20.7	6	0.82	18.51	6	19.09	6	0.54
Q96AK3	APOBEC3D	DNA dC->dU-editing enzyme APOBEC-3D																15.1	2
Q8IUX4	APOBEC3F	DNA dC->dU-editing enzyme APOBEC-3F			15.1	2				17.95	5	21.53			17.32	3	22.36			16.64	3	20.51
Q9HC16	APOBEC3G	DNA dC->dU-editing enzyme APOBEC-3G			18.95	11	21.35			16.85	4	20.23			13.37	2				17.27	6	21.28			15.84	4	20.63
P02654	APOC1	Apolipoprotein C-I			15.56	2
P05090	APOD	Apolipoprotein D	23.18	6	23.94	7	0.41	24.2	6	23.71	6	-0.24	22.12	8	21.86	8	1.02	22.95	7	22.95	7	0.14	22.08	7	21.89	8	-0.47
P02649	APOE	Apolipoprotein E	18.98	13	18.79	7	-0.68	18.84	8	17.9	6	-0.77	19.97	10	18.46	10	-0.5	16.15	2	18.8	6	3.38	17.18	5	17.08	6	-0.35
P02749	APOH	Beta-2-glycoprotein 1																							14.49	2
O14791	APOL1	Apolipoprotein L1			21	10	23.71			20.93	7	25.05			18.72	5	24.06			19.62	6	24.16			19.64	7	25.63
Q9BQE5	APOL2	Apolipoprotein L2	20.6	6	24.16	11	3.64	22.02	6	24.41	11	3.16	19.6	5	22.7	7	5.1	19.78	5	23.14	8	4.25	19.15	5	23.29	10	5.23
O95236	APOL3	Apolipoprotein L3			21.55	9	24.34			21.58	9	25.82			19.19	8	24.63			20.07	9	24.71			18.82	6	24.55
Q9BWW8	APOL6	Apolipoprotein L6								15.71	2									17.33	6	21.35			16.82	3	21.92
Q9BUR5	APOO	MI	16.86	3	16.68	3	-0.67	19.63	3	17.88	4	-1.72	15.95	4	16.91	3	2.5	17.91	3	18.33	4	0.65	16.35	2	16.01	2	-0.67
Q6UXV4	APOOL	MI	19.1	10	20.45	8	1.09	20.35	11	20.14	8	0.09	19.98	8	18.77	7	-0.14	19.53	10	19.84	12	0.52	19.68	11	19.61	11	-0.32
P05067	APP	Amyloid beta A4 protein	18.64	11	19.6	14	0.64	19.84	13	19.91	16	0.42	17.61	6	16.98	9	0.57	18.51	9	18.61	8	0.26	17.11	6	18.52	10	1.63
Q92624	APPBP2	Amyloid protein-binding protein 2			15.26	2				17.14	4	20.58			12.82	2		16.29	5	14.64	2	-1.88
Q9UKG1	APPL1	DCC-interacting protein 13-alpha	20.34	20	20.67	20	-0.08	21.75	21	20.77	16	-0.81	20.31	22	19.1	18	-0.14	21.09	25	20.78	24	-0.24	20.87	23	20.23	20	-1.07
Q8NEU8	APPL2	DCC-interacting protein 13-beta	20.85	25	19.68	13	-1.81	21.4	19	20.8	18	-0.37	20.35	17	17.98	11	-1.54	19.84	13	19.56	13	-0.21	18.99	14	19.27	13	0.15
P07741	APRT	Adenine phosphoribosyltransferase	22.43	13	23	10	0.2	22.97	12	23.06	10	0.45	21.3	7	20.19	8	-0.01	21.69	10	21.72	10	0.17	20.76	7	20.72	9	-0.28
Q7Z2E3	APTX	Aprataxin	16.89	3	17.5	4	0.24	17.88	4	17.34	4	-0.3	16.99	3	15.83	3	-0.07	18.67	5	18.09	5	-0.57
O60306	AQR	Intron-binding protein aquarius	19.39	23	19.67	21	-0.14	20.79	20	20.08	20	-0.5	20.44	21	19.28	19	-0.07	20.68	21	20.59	32	0.03	20.13	20	20.07	19	-0.3
P10398	ARAF	Serine/threonine-protein kinase A-Raf	18.43	6	19.55	10	0.83	19.92	9	19.9	9	0.32	18.77	9	17.93	10	0.31	18.63	9	18.37	9	-0.18	19.73	14	18.35	8	-2.04
Q96P48	ARAP1	Arf-GAP with Rho-GAP domain	19.72	19	19.98	18	-0.16	20.16	17	19.88	16	0.01	19.99	21	18.84	21	-0.06	19.72	18	19.61	16	0	19.32	19	19.43	16	-0.08
Q8WWN8	ARAP3	Arf-GAP with Rho-GAP domain			15.33	2		15.14	2									14.06	2
P48444	ARCN1	Coatomer subunit delta	24.23	32	24.54	28	-0.1	25.6	31	25	28	-0.37	24.1	32	23.28	31	0.34	24.54	30	24.27	31	-0.19	23.85	31	24.02	33	0
P84077	ARF1	ADP-ribosylation factor 1	25.29	13	25.67	10	-0.02	25.77	15	25.41	13	-0.08	24.3	12	22.82	10	-0.46	25.34	13	24.85	13	-0.46	24.27	13	23.26	7	-1.55
P18085	ARF4	ADP-ribosylation factor 4	23.87	6	24.19	6	-0.09	24.77	7	24.73	7	0.29	22.74	8	20.89	7	-0.91	23.03	8	22.14	9	-0.95	22.56	7	24.15	10	1.87
P84085	ARF5	ADP-ribosylation factor 5	20.96	7	21.29	7	-0.08	22.26	6	21.21	5	-0.9	20.63	6	19.66	7	0.16	20.04	5	20.47	6	0.66	20.2	6	19.9	6	-0.62
P62330	ARF6	ADP-ribosylation factor 6	21.63	8	22.16	8	0.15	22.73	8	22.64	8	0.24	21.07	9	19.33	6	-0.78	21.76	9	21.59	9	-0.07	20.94	8	21.31	8	0.26
Q8N6T3	ARFGAP1	ADP-ribosylation factor GTPase-activating protein 1	21.37	18	21.78	17	0.01	22.23	16	22.19	17	0.29	20.21	13	18.98	11	-0.16	21.19	14	20.88	13	-0.24	20.3	12	20.24	12	-0.3
Q8N6H7	ARFGAP2	ADP-ribosylation factor GTPase-activating protein 2	20.41	13	20.9	11	0.1	19.77	9	19.77	9	0.34	20.32	8	19.51	10	0.35	20.22	11	19.79	8	-0.39	19.72	10	20.3	10	0.54
Q9NP61	ARFGAP3	ADP-ribosylation factor GTPase-activating protein 3	21.58	20	21.94	22	-0.05	21.76	16	21.04	16	-0.51	21.22	21	20.06	14	-0.07	21.23	17	21.1	22	-0.02	21.05	19	21.24	21	0.03
Q9Y6D6	ARFGEF1	Brefeldin A-inhibited guanine nucleotide-exchange protein 1	19.62	22	21.41	38	1.6	20.92	21	21.97	43	1.58	21.28	32	19.79	31	-0.48	21.29	40	21.23	41	0.06	20.48	30	20.98	32	0.44
Q9Y6D5	ARFGEF2	Brefeldin A-inhibited guanine nucleotide-exchange protein 2	20.7	35	19.7	23	-1.61	21.52	32	20.17	19	-1.25	19.77	20	18.24	15	-0.52	19.98	23	19.21	18	-0.81	19.72	22	18.78	15	-1.46
P53367	ARFIP1	Arfaptin-1	20.89	14	21.37	11	0.09	22.15	12	21.32	12	-0.64	19.26	8	18.04	9	-0.15	19.57	7	19.52	11	0.07	19.25	11	19.47	9	0.07
P53365	ARFIP2	Arfaptin-2	19.56	9	20.06	9	0.11	21.32	10	19.78	6	-1.48	17.9	4	17.79	4	1.2	19.01	7	18.85	8	-0.06	17.86	5	18.02	6	-0.01
Q13795	ARFRP1	ADP-ribosylation factor-related protein 1	18.64	5	18.98	6	-0.07	18.4	5	18.27	6	0.19	17.17	3	16.25	4	0.22	17.08	4	16.9	3	-0.08	17.52	5	17.07	4	-0.82
P05089	ARG1	Arginase-1																					13.95	2	12.36	2	-2.32
Q9NWB6	ARGLU1	Arginine and glutamate-rich protein 1	16.73	3			-19.72						16.43	2	15.62	2	0.35			17.13	2		17.03	2
Q07960	ARHGAP1	Rho GTPase-activating protein 1	23.99	23	24.19	19	-0.23	24.98	21	24.85	20	0.19	24.03	20	22.33	17	-0.73	23.9	20	23.74	20	-0.06	23.22	21	23.44	22	0.07
A1A4S6	ARHGAP10	Rho GTPase-activating protein 10	18.05	8	17.98	7	-0.54	18.98	8	18.97	10	0.33	17.95	8	17.19	8	0.41	18.53	8	18.28	8	-0.17	17.31	7	18.12	8	0.84
Q8IWW6	ARHGAP12	Rho GTPase-activating protein 12	18.78	12	19.11	14	-0.08	19.77	14	19.05	12	-0.51	17.19	4	16.63	5	0.65	18.59	9	18.11	9	-0.45	17.85	8	17.91	7	-0.14
Q68EM7	ARHGAP17	Rho GTPase-activating protein 17	21.15	23	22.2	23	0.75	21.81	23	21.47	22	-0.06	20.21	17	18.94	16	-0.21	20.57	19	20.82	20	0.44	19.71	10	20.06	16	0.24
Q8N392	ARHGAP18	Rho GTPase-activating protein 18	21.21	22	21.74	23	0.15	21.26	21	20.86	12	-0.13	20.59	17	19.77	22	0.34	21.06	19	20.88	20	-0.08	20.65	21	21.12	23	0.4
Q5T5U3	ARHGAP21	Rho GTPase-activating protein 21	17.57	14	19.34	17	1.58	18.36	11	18.48	15	0.48	17.52	10	17.17	11	0.91	17.54	8	17.4	13	-0.04	15.76	4	16.59	9	0.87
Q7Z5H3	ARHGAP22	Rho GTPase-activating protein 22	20.27	22	20.58	24	-0.1	21.03	18	21.03	21	0.34	18.63	10	18.44	11	1.1	19.75	14	19.91	18	0.33	19.47	15	19.91	16	0.36
Q9P227	ARHGAP23	Rho GTPase-activating protein 23	16.17	3	16.35	3	-0.25	16.61	4	17.83	7	1.78	15.36	3			-17.32			16.08	2				15.51	3	20.2
Q8N264	ARHGAP24	Rho GTPase-activating protein 24	15.39	3	18.53	10	3.15	17.11	5	16.36	2	-0.54	14.38	2	12.14	2	-1.39	15.44	3	16.14	3	0.99	13.98	2
Q9P2N2	ARHGAP28	Rho GTPase-activating protein 28						15.86	2	16.05	2	0.57			12.96	2
Q52LW3	ARHGAP29	Rho GTPase-activating protein 29	18.84	17	18.69	14	-0.63	20.43	20	20.5	22	0.42	20.31	19	19.02	20	-0.23	20.43	26	20.48	25	0.2	18.68	12	18.13	13	-0.95
Q2M1Z3	ARHGAP31	Rho GTPase-activating protein 31	18.28	15	18.07	12	-0.7	18.36	7	18.12	6	0.06	19.04	14	16.86	10	-1.31	19.2	17	18.1	14	-1.21	17.99	14	17.78	11	-0.5
A7KAX9	ARHGAP32	Rho GTPase-activating protein 32	14.42	3			-17.06	16.5	4	16.21	2	0
Q9NRY4	ARHGAP35	Rho GTPase-activating protein 35	20.58	34	21.24	33	0.3	21.38	34	21.07	28	-0.02	20.15	29	18.91	20	-0.17	21.01	33	20.49	29	-0.5	20.21	26	20.02	23	-0.47
Q13017	ARHGAP5	Rho GTPase-activating protein 5	18.8	17	19.41	20	0.24	20.22	25	19.89	18	-0.05	18.83	14	17.67	11	-0.07	18.95	19	19.12	16	0.34	18.06	10	18.86	14	0.83
O43182	ARHGAP6	Rho GTPase-activating protein 6			15.11	2
P52565	ARHGDIA	Rho GDP-dissociation inhibitor 1	24.72	10	25.04	11	-0.09	25.39	8	25.62	10	0.61	24.78	8	23.66	8	-0.03	24.73	11	24.53	9	-0.11	24.29	9	24.19	9	-0.35
P52566	ARHGDIB	Rho GDP-dissociation inhibitor 2	15.77	3			-18.61	17.17	3			-19.93
Q92888	ARHGEF1	Rho guanine nucleotide exchange factor 1	21.48	35	22.28	34	0.46	22.94	35	22.77	32	0.14	21.96	33	21.04	31	0.22	22.5	37	22.28	37	-0.13	21.8	35	21.72	35	-0.33
O15013	ARHGEF10	Rho guanine nucleotide exchange factor 10	19.97	21	20.64	21	0.31	21.53	29	21.27	18	0.04	20.36	16	19.09	14	-0.21	21.07	25	21.12	29	0.2	19.6	18	19.8	18	0.04
Q9HCE6	ARHGEF10L	Rho guanine nucleotide exchange factor 10-like protein			16.34	2									13.71	3	17.98			14.32	2
O15085	ARHGEF11	Rho guanine nucleotide exchange factor 11	18.55	16	19.43	16	0.55	19.96	21	19.7	17	0.04	17.78	9	17.14	9	0.56	17.36	10	18.87	18	1.98	16.33	6	17.69	10	1.57
Q9NZN5	ARHGEF12	Rho guanine nucleotide exchange factor 12	19.14	15	19.9	22	0.41	20.32	22	20.17	18	0.16	19.38	18	18.25	17	-0.04	19.55	24	19.22	17	-0.27	18.84	16	19.19	15	0.24
Q96PE2	ARHGEF17	Rho guanine nucleotide exchange factor 17	20.78	37	21.05	33	-0.15	21.28	28	20.82	25	-0.2	20.51	27	19.62	28	0.25	21.11	32	20.73	33	-0.33	20.63	31	20.95	35	0.2
Q6ZSZ5	ARHGEF18	Rho guanine nucleotide exchange factor 18	17.25	9	17.3	7	-0.4	18.19	8	18.17	6	0.32	18.11	7	17.38	9	0.45	19.01	12	18.78	11	-0.15	18.54	12	17.82	9	-1.17
Q92974	ARHGEF2	Rho guanine nucleotide exchange factor 2	22.04	31	22.39	32	-0.06	22.95	33	22.55	34	-0.13	22.66	35	20.79	30	-0.94	22.5	33	22.68	36	0.36	21.32	32	21.49	32	0
Q8N1W1	ARHGEF28	Rho guanine nucleotide exchange factor 28	15.82	3	16.73	4	0.59	17.61	6	18.55	8	1.45	18.56	6	14.64	4	-3.43	19.02	6	17.07	6	-2.25	17.41	6	17.87	4	0.38
Q8TER5	ARHGEF40	Rho guanine nucleotide exchange factor 40	19.81	26	18.97	14	-1.43	20.37	17	19.26	15	-0.97	20.3	25	19.01	23	-0.23	20.56	24	19.85	25	-0.73	19.27	20	19.8	22	0.47
Q12774	ARHGEF5	Rho guanine nucleotide exchange factor 5																14.67	2	14.59	3	0.04
Q15052	ARHGEF6	Rho guanine nucleotide exchange factor 6	19.19	15	19.32	12	-0.31	19.58	10	19.52	7	0.27	19.03	11	16.57	5	-1.65	18.84	8	18.63	10	-0.12	17.08	5	17.25	6	0
Q14155	ARHGEF7	Rho guanine nucleotide exchange factor 7	19	10	20.03	13	0.72	20.75	16	20.85	15	0.46	18.43	6	17.87	12	0.65	19.4	14	19.79	14	0.61	18.9	10	18.97	11	-0.13
O14497	ARID1A	AT-rich interactive domain-containing protein 1A	19.16	22	18.84	15	-0.83	20.33	26	19.53	17	-0.6	19.99	25	18.89	16	0	20.48	25	20.37	27	0	19.24	20	19.31	21	-0.13
Q8NFD5	ARID1B	AT-rich interactive domain-containing protein 1B	18	14	19.45	20	1.21	19.08	14	18.63	9	-0.19	18.55	17	17.94	13	0.59	19.22	16	18.89	14	-0.27	17.76	10	17.07	8	-1.13
Q68CP9	ARID2	AT-rich interactive domain-containing protein 2	16.73	6	16.57	3	-0.65	17.71	6	14.95	2	-2.92	17.88	10	16.58	8	-0.24	18.45	11	17.45	6	-1.09	17.92	9	17.26	6	-1.09
Q99856	ARID3A	AT-rich interactive domain-containing protein 3A	14.94	2									15.29	2	14.6	2	0.5	16.03	4	15.2	2	-0.88
P29374	ARID4A	AT-rich interactive domain-containing protein 4A																		15.39	2				14.78	2
Q4LE39	ARID4B	AT-rich interactive domain-containing protein 4B	15.09	3	16.86	5	1.58	16.95	4	16.79	3	0.15	15.63	2	15.11	3	0.7	16.36	3	16.49	4	0.3	14.67	3	16.12	2	1.69
Q14865	ARID5B	AT-rich interactive domain-containing protein 5B	15.11	2	16.15	3	0.74	16.8	3			-19.49	14.77	2	15.04	3	1.66	16.81	5	15.94	4	-0.93			16.22	3	21.13
Q9Y4X5	ARIH1	E3 ubiquitin-protein ligase ARIH1	20.13	17	20.64	17	0.13	20.47	16	20.97	18	0.93	21.03	15	19.32	16	-0.74	20.22	16	20.93	19	1.01	20.02	14	20.06	14	-0.17
O95376	ARIH2	E3 ubiquitin-protein ligase ARIH2	19.05	13	19.06	12	-0.45	20.04	14	19.61	12	-0.17	19.42	13	18.66	17	0.41	19.33	14	19.13	16	-0.11	19.01	10	19.49	13	0.41
P40616	ARL1	ADP-ribosylation factor-like protein 1	21.65	12	22.04	9	-0.01	22.26	12	21.74	11	-0.27	21.94	13	21	10	0.19	22.37	12	22.47	13	0.26	21.79	11	21.93	12	-0.04
Q8N8L6	ARL10	ADP-ribosylation factor-like protein 10	16.99	2														16.58	3	17.04	4	0.7
Q8N8R7	ARL14EP	ARL14 effector protein								16.13	3	19.38
Q9NXU5	ARL15	ADP-ribosylation factor-like protein 15	16.65	3	15.02	2	-2.34	17.52	4	17.41	4	0.21
P36404	ARL2	ADP-ribosylation factor-like protein 2	19.56	7	19.24	3	-0.83	20.11	8	19.35	5	-0.56	18.12	4	17.86	5	1.02	20.13	8	18.71	8	-1.6	16.87	4	18.67	7	2.15
Q9Y2Y0	ARL2BP	ADP-ribosylation factor-like protein 2-binding protein	18.48	4	17.71	3	-1.35	18.47	4	19.07	5	1.05	17.73	3	16.82	2	0.23	16.89	2	16.55	3	-0.28	17.35	3	16.48	3	-1.37
P36405	ARL3	ADP-ribosylation factor-like protein 3	21.99	12	22.5	12	0.13	22.31	11	22.33	12	0.37	20.73	6	19.52	7	-0.14	20.76	6	20.79	8	0.17	20.67	6	20.58	7	-0.34
P56559	ARL4C	ADP-ribosylation factor-like protein 4C	16.19	3			-19.1	16.85	3			-19.55			13.91	2		17.61	5	16	2	-1.84	14.83	2
Q9Y689	ARL5A	ADP-ribosylation factor-like protein 5A						15.32	2	16.55	2	1.79													16.25	3	21.17
Q96KC2	ARL5B	ADP-ribosylation factor-like protein 5B			16.26	2
Q9H0F7	ARL6	ADP-ribosylation factor-like protein 6	16.09	2	17.63	5	1.31	16.4	2	17.37	5	1.49								16.62	3	20.48	14.88	2	16.22	3	1.54
Q15041	ARL6IP1	ADP-ribosylation factor-like protein 6-interacting protein 1	20.57	3	20.74	2	-0.27						21.06	3	19.95	2	-0.01	21.81	4	21.6	2	-0.12	20.27	3			-26.91
Q66PJ3	ARL6IP4	ADP-ribosylation factor-like protein 6-interacting protein 4	17.46	3	16.03	2	-2.11	18.42	2	18.44	3	0.37								16.86	3	20.78	16.7	3	15.65	2	-1.61
O75915	ARL6IP5	PRA1 family protein 3	22.63	4	23.03	4	0	23.29	4	23.22	4	0.26	22.57	4	20.77	5	-0.85	22.71	5	22.82	6	0.27	21.88	6	22.41	6	0.47
Q8N6S5	ARL6IP6	ADP-ribosylation factor-like protein 6-interacting protein 6	17.77	4	17.88	3	-0.33	17.91	4	18.14	3	0.61	17.74	6	17.33	5	0.84	18.38	5	18.27	4	0	17.71	6	17.49	5	-0.51
Q96BM9	ARL8A	ADP-ribosylation factor-like protein 8A	17.58	2	18.58	2	0.69			22.94	9	27.42	18.92	3	17.74	3	-0.1			18.27	2		18.21	3	18.47	3	0.12
Q9NVJ2	ARL8B	ADP-ribosylation factor-like protein 8B	21.37	9	21.64	9	-0.15	22.61	9	19.77	3	-3.01	21.2	9	19.91	9	-0.23	21.93	9	21.58	9	-0.29	21.57	8	21.48	9	-0.34
Q9NVT9	ARMC1	Armadillo repeat-containing protein 1	18.3	7	19.12	6	0.48	19.48	5	19.56	6	0.44	18.79	6	17.2	4	-0.6	19.4	9	18.92	7	-0.45	17.75	8	18.54	5	0.82
Q8N2F6	ARMC10	Armadillo repeat-containing protein 10	19.14	6	18.71	7	-0.96	19.71	4	19.73	6	0.37	18.38	5	17.3	4	0.02	18.36	3	18.1	2	-0.18	17.66	5	17.59	4	-0.32
Q96C12	ARMC5	Armadillo repeat-containing protein 5	14.07	3			-16.66						15.36	3	12.52	2	-2.11	14.59	4	15.79	5	1.61
Q6NXE6	ARMC6	Armadillo repeat-containing protein 6	19.43	9	19.81	10	-0.02	20.35	9	19.8	8	-0.31	19.84	9	17.83	6	-1.11	19.48	7	19.99	10	0.76	18.33	6	18.36	7	-0.18
Q8IUR7	ARMC8	Armadillo repeat-containing protein 8	19	14	20.04	16	0.74	20.31	16	19.79	14	-0.27	19.98	13	18.43	12	-0.55	19.92	11	19.55	12	-0.32	19.37	12	19.34	13	-0.26
Q7Z3E5	ARMC9	LisH domain-containing protein ARMC9	19.92	17	19.24	7	-1.24	22.03	23	21.63	16	-0.13	19.46	10	18.37	10	0.01	19.53	8	18.65	8	-0.94	18.39	8	18.18	8	-0.5
Q9P291	ARMCX1	Armadillo repeat-containing X-linked protein 1	20.08	11	19.13	10	-1.55	20.39	11	19.53	10	-0.67	19.29	11	17.99	6	-0.24	19.28	9	19.18	9	0.01	19.43	9	19.33	10	-0.35
Q7L311	ARMCX2	Armadillo repeat-containing X-linked protein 2	19.97	12	19.75	11	-0.71	21.04	14	19.98	11	-0.91	20.11	12	19.5	13	0.59	20.38	16	19.69	14	-0.71	19.72	15	19.74	12	-0.2
Q9UH62	ARMCX3	Armadillo repeat-containing X-linked protein 3	20.56	13	21.33	10	0.43	21.95	11	21.35	11	-0.37	20.11	9	19.5	9	0.59	20.75	12	20.39	10	-0.3	20.28	9	20.7	12	0.33
Q5H9R4	ARMCX4	Armadillo repeat-containing X-linked protein 4																14.09	2
Q9H993	ARMT1	Protein-glutamate O-methyltransferase	21.08	14	21.01	12	-0.54	21.93	15	21.54	12	-0.12	20.71	13	19.88	12	0.33	20.81	14	21.44	14	0.91	20.77	13	20.19	15	-0.99
P27540	ARNT	Aryl hydrocarbon receptor nuclear translocator	16.28	6	17.29	5	0.7	16.81	3	17.68	4	1.37	17.36	6	15.93	3	-0.4	17.77	6	17.33	5	-0.4	16.04	3	17.14	6	1.23
O00327	ARNTL	Aryl hydrocarbon receptor nuclear translocator-like protein 1						16.06	2									15.8	3			-19.21
Q92747	ARPC1A	Actin-related protein 2/3 complex subunit 1A	22.57	18	22.78	18	-0.22	23.1	20	22.72	14	-0.11	22.34	17	21.14	16	-0.12	23.65	19	22.79	16	-0.92	21.85	17	22.83	18	1.07
O15143	ARPC1B	Actin-related protein 2/3 complex subunit 1B	23.94	19	24.78	17	0.51	24.84	18	24.7	17	0.18	24.03	15	22.93	17	0	24.62	15	24.39	21	-0.15	24.07	18	24.14	20	-0.13
O15144	ARPC2	Actin-related protein 2/3 complex subunit 2	24.57	19	24.9	18	-0.08	24.92	19	24.65	20	0.02	23.68	18	23.05	17	0.57	24.05	19	24.3	20	0.44	23.92	17	23.85	21	-0.32
O15145	ARPC3	Actin-related protein 2/3 complex subunit 3	23.82	9	23.1	9	-1.29	24.71	7	24.41	10	-0.01	23.9	9	23.21	9	0.5	24.01	9	23.84	10	-0.07	23.76	8	23.88	10	-0.06
P59998	ARPC4	Actin-related protein 2/3 complex subunit 4	23.87	9	23.99	10	-0.32	24.22	8	24.62	9	0.81	23.63	6	22.96	5	0.52	24.14	7	23.78	8	-0.3	23.7	7	23.85	9	-0.03
O15511	ARPC5	Actin-related protein 2/3 complex subunit 5	23.39	9	23.55	10	-0.28	23.86	9	22.93	10	-0.76	22.08	9	21.1	8	0.14	22.81	7	21.95	6	-0.92	21.21	9	22.17	9	1.04
Q9BPX5	ARPC5L	Actin-related protein 2/3 complex subunit 5-like protein	20.01	6	20.17	8	-0.28	21.03	5	20.77	5	0.04	15.61	2	14.52	3	0.01	18.42	5	17.61	3	-0.86	16.97	3	16.78	3	-0.47
Q7Z6K5	ARPIN	Arpin	15.19	2	17.2	4	1.85	17.1	2				16.98	3	13.35	2	-3.07	15.76	3	17.38	4	2.12	15.54	2	15.83	2	0.16
P56211	ARPP19	cAMP-regulated phosphoprotein 19	18.25	4			-21.47						16.63	2	14.3	2	-1.5	17.19	2	19.01	4	2.36	18.47	3	18.35	2	-0.38
P49407	ARRB1	Beta-arrestin-1	17.57	7	17.92	5	-0.06	18.19	5	18.13	6	0.27	15.42	3	16.03	4	2.07	18.73	7	17.96	4	-0.81	17.43	7	16.8	3	-1.05
P15289	ARSA	Arylsulfatase A	19.63	9	19.98	8	-0.06	21.66	9	21.61	11	0.28	19.5	8	17.94	6	-0.56	18.98	7	19.3	9	0.53	18.98	6	19.35	7	0.26
P15848	ARSB	Arylsulfatase B	18.09	6	19.83	7	1.54	21.29	9	20.86	8	-0.17	17.94	6	17.58	7	0.9	18.94	7	18.9	8	0.09	18.58	6	18.26	7	-0.64
P51689	ARSD	Arylsulfatase D													14.92	3	19.45			15.33	2
P51690	ARSE	Arylsulfatase E																14.15	2				14.21	2	14.1	2	-0.37
Q6UWY0	ARSK	Arylsulfatase K						16.72	2
O00192	ARVCF	Armadillo repeat protein deleted in velo-cardio-facial syndrome	15.46	3			-18.26	16.95	5	17	5	0.4											11.81	2
Q9HBK9	AS3MT	Arsenite methyltransferase	15.35	3	14.88	2	-1
Q13510	ASAH1	Acid ceramidase	20.85	13	21.35	11	0.11	22.69	11	22.73	13	0.39	19.19	7	18.69	8	0.73	19.53	9	19.76	9	0.42	19.65	8	19.65	9	-0.22
Q9ULH1	ASAP1	Arf-GAP with SH3 domain	19.76	21	20.52	24	0.41	21.19	24	20.69	24	-0.25	19.73	17	18.19	15	-0.54	20.13	18	19.69	21	-0.4	20.09	25	19.87	23	-0.51
O43150	ASAP2	Arf-GAP with SH3 domain	18.07	10	17.75	7	-0.83	19.25	13	19.51	12	0.65	17.71	6	16.41	4	-0.24	18.23	10	18.17	9	0.06	17.03	7	16.97	5	-0.3
Q8TDY4	ASAP3	Arf-GAP with SH3 domain	17.09	6	17.22	7	-0.31	17.97	6	18.76	7	1.27	16.99	5	15.34	2	-0.67	16.57	5	18.19	11	2.12	14.65	3	15.79	4	1.28
Q9Y576	ASB1	Ankyrin repeat and SOCS box protein 1	16.07	4			-18.96						16.98	3	16.76	7	1.07	18.54	6	18.18	4	-0.3	17.13	3	17.25	4	-0.06
Q9Y575	ASB3	Ankyrin repeat and SOCS box protein 3								15.47	2		16.25	2	15.64	2	0.59	17.39	3	15.81	2	-1.8	15.39	2	15.62	2	0.08
Q9NWX5	ASB6	Ankyrin repeat and SOCS box protein 6	17.4	5	18.8	8	1.15	17.23	3	17.68	4	0.87	16.94	3	14.79	2	-1.28	16.63	3	16.55	3	0.04	16.92	3	17.55	5	0.61
Q8N9N2	ASCC1	Activating signal cointegrator 1 complex subunit 1	18.7	6	17.85	4	-1.44	19.39	5	19.67	6	0.67	18.6	5	17.84	4	0.41	18.63	5	18.62	4	0.12	18.32	5	18.74	5	0.33
Q9H1I8	ASCC2	Activating signal cointegrator 1 complex subunit 2	19.03	12	19.66	10	0.26	20.7	10	19.97	9	-0.52	19.16	9	18.18	7	0.14	19.88	12	20.24	14	0.58	19.32	9	19.48	9	-0.01
Q8N3C0	ASCC3	Activating signal cointegrator 1 complex subunit 3	21.55	55	21.91	47	-0.05	22.42	47	21.86	40	-0.32	22	46	20.82	40	-0.1	22.09	50	22	50	0.03	21.56	45	21.87	52	0.19
Q9Y294	ASF1A	Histone chaperone ASF1A	16.5	3	16.96	4	0.07	17.38	3	16.39	3	-0.83						17.12	4			-20.83			16.7	2
Q9NVP2	ASF1B	Histone chaperone ASF1B								15.48	2
Q9UBL3	ASH2L	Set1/Ash2 histone methyltransferase complex subunit ASH2	18.01	4	18.45	6	0.05	19.23	8	18.7	7	-0.28	17.7	5	17.16	6	0.68	18.23	7	17.79	10	-0.4	15.86	2	16.36	5	0.44
P04424	ASL	Argininosuccinate lyase	21.48	21	21.55	13	-0.38	22.27	16	21.79	16	-0.22	20.9	15	20.17	15	0.45	21.11	16	21.21	17	0.26	21.39	16	21.56	17	0
O95671	ASMTL	N-acetylserotonin O-methyltransferase-like protein	20.39	19	20.51	16	-0.32	21.36	22	21.29	19	0.26	19.94	12	18.84	11	0	20.46	15	20.02	16	-0.4	19.66	11	19.75	15	-0.1
O43681	ASNA1	ATPase ASNA1	22.32	14	23.03	13	0.36	23.03	14	23.02	13	0.33	21.68	12	20.55	9	-0.04	21.85	14	21.59	12	-0.18	21.07	11	21.25	10	0.01
P08243	ASNS	Asparagine synthetase [glutamine-hydrolyzing]	23.36	26	23.38	20	-0.44	24.18	21	24.07	21	0.21	24.11	27	22.61	20	-0.49	24.24	24	23.82	24	-0.38	23.68	25	23.79	25	-0.08
Q9NWL6	ASNSD1	Asparagine synthetase domain-containing protein 1						16.02	3			-18.57	15.45	2	14.34	2	-0.01	15.73	3	14.34	2	-1.57	15.93	3	15.72	2	-0.5
Q12797	ASPH	Aspartyl/asparaginyl beta-hydroxylase	24.11	30	24.58	31	0.08	25.18	27	24.71	26	-0.21	23.76	27	22.7	24	0.05	23.44	28	23.67	29	0.42	23.53	26	23.52	29	-0.24
Q6ICH7	ASPHD2	Aspartate beta-hydroxylase domain-containing protein 2			15.34	2									13.41	2				17.12	3	21.1
Q8IZT6	ASPM	Abnormal spindle-like microcephaly-associated protein			14.48	2				14.35	2		16.4	4	17.41	4	2.56	15.5	3	16.39	7	1.23	16.16	6	13.85	2	-3.26
Q9BZE9	ASPSCR1	Tether containing UBX domain for GLUT4	19.35	14	19.36	11	-0.45	20.39	13	19.28	9	-0.97	19.21	10	18.38	11	0.33	18.68	10	19.48	10	1.12	18.57	7	18.58	6	-0.21
P00966	ASS1	Argininosuccinate synthase	20.89	14	22.33	19	1.2	24.59	21	24.92	21	0.73	20.74	13	20.8	15	1.41	21.03	13	22.03	15	1.36	20.35	13	20.7	13	0.24
Q2TB18	ASTE1	Protein asteroid homolog 1						15.97	2				15.82	4	12.1	2	-3.18	14.88	2	15.14	2	0.45	14.06	3	14.32	2	0.12
Q9NVM9	ASUN	Protein asunder homolog	18.41	13	18.73	11	-0.09	19.61	15	17.68	7	-1.94	19.41	12	17.91	11	-0.49	19.35	13	18.74	11	-0.61	18.91	15	18.71	11	-0.49
Q76L83	ASXL2	Putative Polycomb group protein ASXL2													15.77	3	20.48	14.33	2	14.06	2	-0.19	12.45	2	14.84	2	2.92
Q8NBU5	ATAD1	ATPase family AAA domain-containing protein 1	19.59	8	20.34	7	0.4	20.73	7	19.98	7	-0.54	19.05	4	18.51	6	0.68	19.68	6	19.59	9	0.03	19.57	5	19.12	6	-0.82
Q6PL18	ATAD2	ATPase family AAA domain-containing protein 2			15.68	2		14.29	2	15.95	2	2.3	18.14	7	17.39	13	0.42	18.86	14	18.4	10	-0.43	17.79	11	17.76	8	-0.26
Q9NVI7	ATAD3A	ATPase family AAA domain-containing protein 3A	20.7	12	21.36	10	0.3	22.4	22	22.93	21	0.97	21.91	10	20.59	9	-0.27	23.33	25	21.79	11	-1.75	22.49	21	21.77	9	-1.17
Q5T9A4	ATAD3B	ATPase family AAA domain-containing protein 3B	22	20	21.98	20	-0.48	19.98	6	20.75	6	1.25	22.34	21	21.62	25	0.46	20.55	8	22.19	24	2.14	20.26	9	22.29	23	2.45
Q96QE3	ATAD5	ATPase family AAA domain-containing protein 5								15.07	2		14.14	2	14.09	3	1.27	16.96	6	13.47	2	-4.14			12.61	3	16.38
Q5SQI0	ATAT1	Alpha-tubulin N-acetyltransferase 1								15.39	2				14.86	2
O95260	ATE1	Arginyl-tRNA--protein transferase 1	17.76	6	18.16	7	0	19.27	7	19.2	7	0.26	18.48	8	17.71	7	0.4	18.73	10	18.7	11	0.1	17.92	7	18.04	8	-0.06
P15336	ATF2	Cyclic AMP-dependent transcription factor ATF-2	15.96	4			-18.83	14.51	2						12.85	2
P18850	ATF6	Cyclic AMP-dependent transcription factor ATF-6 alpha	15.91	3	17.38	5	1.23	16.58	5	16.01	2	-0.33	16.44	4			-18.63	17.64	7	15.25	2	-2.79	14.36	2	15.95	2	1.87
Q99941	ATF6B	Cyclic AMP-dependent transcription factor ATF-6 beta	16.58	4	17.13	4	0.17	17.06	4			-19.8	16.74	3	15.83	4	0.23	16.32	3	15.87	3	-0.41
P17544	ATF7	Cyclic AMP-dependent transcription factor ATF-7	14.55	2	16.23	3	1.47	16.8	2	14.04	2	-2.92	15.3	2						15.22	3	18.77
Q6VMQ6	ATF7IP	Activating transcription factor 7-interacting protein 1	17.1	6	18.01	8	0.59	17.99	7	16.48	2	-1.44	17.89	7	16.3	7	-0.6	18.72	11	18.35	11	-0.32	17.26	7	16.73	5	-0.92
Q9BSB4	ATG101	Autophagy-related protein 101	15.55	4	15.6	2	-0.4								14.82	2							14.58	2	15.83	2	1.42
O75143	ATG13	Autophagy-related protein 13	16.87	6	18.47	6	1.38	18.03	4	16.68	2	-1.25	15.31	2	16.66	6	2.97	16.91	3	16.97	4	0.21	15.72	3	16.1	2	0.28
Q6ZNE5	ATG14	Beclin 1-associated autophagy-related key regulator						18.03	3	16.42	2	-1.56	15.5	2	15.47	3	1.3	15.86	3	16.39	4	0.78	15.16	3	16.14	4	1.07
Q676U5	ATG16L1	Autophagy-related protein 16-1	18.03	12	17.52	9	-1.05	18.63	8	17.87	8	-0.56	18.1	6	15.71	7	-1.57	18.94	9	18.57	10	-0.32	18.36	9	18.07	10	-0.6
Q2TAZ0	ATG2A	Autophagy-related protein 2 homolog A	17.16	10	17.44	6	-0.14	16.44	4	16.09	3	-0.07	17.14	8	16.09	6	0.06	17.85	8	17.91	8	0.21	17.13	6	16.67	6	-0.83
Q96BY7	ATG2B	Autophagy-related protein 2 homolog B	17.96	11	18.12	12	-0.28	18.52	9	18.1	6	-0.15	18.24	9	17.17	7	0.03	19.03	16	18.87	15	-0.06	16.18	5	17.35	7	1.32
Q9NT62	ATG3	Ubiquitin-like-conjugating enzyme ATG3	20.33	10	21.64	10	1.05	21.54	10	21.81	12	0.66	21.58	12	20.32	11	-0.2	21.58	10	21.38	11	-0.11	21.25	13	21.11	11	-0.41
Q8WYN0	ATG4A	Cysteine protease ATG4A	15.64	3	16.48	3	0.51	16.18	3			-18.76
Q9Y4P1	ATG4B	Cysteine protease ATG4B	20.33	11	20.7	12	-0.03	21.01	14	20.34	10	-0.45	20.82	11	18.86	10	-1.05	20.13	10	20.02	9	0	19.08	10	19.36	12	0.15
Q9H1Y0	ATG5	Autophagy protein 5	18.78	8	19.12	8	-0.07	20.79	10	19.05	5	-1.71	19.27	6	17.99	6	-0.22	20.56	8	20.33	8	-0.15	19.65	9	19.02	7	-1.05
O95352	ATG7	Ubiquitin-like modifier-activating enzyme ATG7	21.33	25	21.79	24	0.07	21.99	24	21.41	19	-0.34	20.9	19	19.38	18	-0.51	20.99	19	20.66	18	-0.27	20.26	20	20.46	19	0.04
Q7Z3C6	ATG9A	Autophagy-related protein 9A	18.36	7	18.69	7	-0.08	19.51	7	18.37	6	-1	18.6	12	16.68	9	-1	19.14	15	18.39	13	-0.78	17.85	10	17.86	10	-0.21
P31939	ATIC	Bifunctional purine biosynthesis protein PURH	24.7	39	24.89	35	-0.24	25.64	37	25.22	39	-0.15	24.78	41	23.35	33	-0.4	24.48	37	24.23	40	-0.17	24.02	38	24.19	40	0
Q8WXF7	ATL1	Atlastin-1	19.1	11	20.42	15	1.06	21.57	17	20.99	11	-0.34	20.06	13	18.95	13	-0.01	20.17	15	20.44	16	0.47	19.39	13	19.96	15	0.53
Q8NHH9	ATL2	Atlastin-2	18.94	12	18.15	6	-1.37	20.05	6	19.29	7	-0.56	18.93	12	18.02	6	0.23	20.38	11	19.51	12	-0.93	19.35	7	19.12	8	-0.53
Q6DD88	ATL3	Atlastin-3	23.4	26	24.32	23	0.6	24.83	26	24.55	24	0.01	23.11	26	21.91	22	-0.12	23.33	25	23.67	28	0.55	22.66	21	23.27	21	0.58
Q13315	ATM	Serine-protein kinase ATM	18.28	19	18.63	16	-0.06	20.68	38	19.82	26	-0.67	19.37	23	17.67	15	-0.73	19.81	34	19.25	27	-0.55	15.89	6	17.18	11	1.48
P54259	ATN1	Atrophin-1	14.83	2
O00244	ATOX1	Copper transport protein ATOX1	18.63	4	17.53	3	-1.73	19.77	5	20.65	5	1.38			16.4	2				16.99	3	20.94	17.12	3	15.85	2	-1.89
O94823	ATP10B	Probable phospholipid-transporting ATPase VB																					14.13	2
P98196	ATP11A	Probable phospholipid-transporting ATPase IH	14.93	2	15.29	2	-0.05	15.52	2									15.97	3			-19.42
Q9Y2G3	ATP11B	Probable phospholipid-transporting ATPase IF	16.61	4	17.14	7	0.15	17.47	5	16.93	4	-0.3	16.09	3	15.05	2	0.07	16.53	5	17.73	9	1.61	14.88	2	16.55	5	1.98
Q8NB49	ATP11C	Phospholipid-transporting ATPase IG	19.75	12	19.62	12	-0.61	19.97	11	19.94	10	0.31	19.31	12	17.74	10	-0.57	19.12	13	18.83	15	-0.22	19.54	15	19.42	14	-0.38
Q9HD20	ATP13A1	Manganese-transporting ATPase 13A1	21.92	31	22.39	33	0.08	22.5	30	21.65	25	-0.66	21.87	28	20.68	32	-0.11	22.28	33	21.89	30	-0.34	21.63	36	21.84	31	0.05
Q9NQ11	ATP13A2	Probable cation-transporting ATPase 13A2	15.06	3	15.74	2	0.32	16.43	2	16.63	3	0.58						12.99	2
Q9H7F0	ATP13A3	Probable cation-transporting ATPase 13A3	19.02	13	19.62	14	0.23	17.91	8	19.12	10	1.77	17.7	6	16.25	6	-0.43	18.15	8	18.92	10	1.08	18.08	9	18.37	10	0.16
P05023	ATP1A1	Sodium/potassium-transporting ATPase subunit alpha-1	24.15	41	24.63	41	0.09	24.9	42	24.47	41	-0.17	24.73	40	23.71	44	0.1	24.85	44	24.73	43	-0.01	23.97	42	24.1	41	-0.05
P50993	ATP1A2	Sodium/potassium-transporting ATPase subunit alpha-2								16.07	2
P05026	ATP1B1	Sodium/potassium-transporting ATPase subunit beta-1	16.99	4	18.59	6	1.38	19.18	6	16.18	2	-3.2	19.8	7	18.31	6	-0.48	19.86	7	18.84	6	-1.11	19.09	6	19.45	9	0.25
P54709	ATP1B3	Sodium/potassium-transporting ATPase subunit beta-3	21.98	12	22.45	13	0.08	22.63	12	22.62	13	0.33	22.54	12	21.1	11	-0.41	22.78	11	22.43	15	-0.29	21.95	12	22.25	13	0.17
P16615	ATP2A2	Sarcoplasmic/endoplasmic reticulum calcium ATPase 2	24.93	44	25.44	48	0.13	25.79	48	25.73	47	0.27	24.95	43	24.3	45	0.54	25.23	44	25.03	45	-0.11	24.6	44	24.76	45	-0.01
Q93084	ATP2A3	Sarcoplasmic/endoplasmic reticulum calcium ATPase 3	16.42	2	16.75	3	-0.08	18.03	4	18.51	3	0.91	15.51	3	14.45	3	0.05
P20020	ATP2B1	Plasma membrane calcium-transporting ATPase 1	22.72	37	23.02	35	-0.12	23.91	38	23.11	33	-0.6	21.61	19	20.37	18	-0.17	21.67	19	21.62	20	0.07	20.81	20	21.31	18	0.44
P23634	ATP2B4	Plasma membrane calcium-transporting ATPase 4	22.05	21	22.38	20	-0.08	22.81	20	22.82	17	0.35	23.87	38	22.27	32	-0.61	23.89	38	23.5	39	-0.34	22.99	35	22.74	34	-0.55
P98194	ATP2C1	Calcium-transporting ATPase type 2C member 1	20.44	21	21.52	21	0.78	21.71	18	21.46	20	0.05	20.78	17	18.75	16	-1.13	20.87	19	20.91	19	0.18	19.67	19	19.93	18	0.12
P20648	ATP4A	Potassium-transporting ATPase alpha chain 1																							14.49	2
P25705	ATP5A1	ATP synthase subunit alpha	25.94	29	25.85	27	-0.56	26.65	27	26.4	26	0.05	25.81	27	24.49	28	-0.27	25.84	32	25.44	30	-0.35	25.24	27	25.31	29	-0.13
P06576	ATP5B	ATP synthase subunit beta	26.5	26	26.52	25	-0.44	27.06	28	26.99	24	0.26	25.46	21	23.77	21	-0.72	24.91	24	25.03	24	0.28	24.92	22	25.12	22	0.04
P36542	ATP5C1	ATP synthase subunit gamma	22.07	9	22.52	10	0.06	23.05	9	22.36	9	-0.47	22.28	8	20.88	8	-0.37	22.61	8	22.05	9	-0.55	21.93	9	21.76	8	-0.45
P30049	ATP5D	ATP synthase subunit delta	20.44	2	20.97	2	0.15
P56381	ATP5E	ATP synthase subunit epsilon	19.68	2	20.03	2	-0.06	19.39	2				16.19	2				18.66	2
P24539	ATP5F1	ATP synthase F(0) complex subunit B1	22.64	13	23.37	11	0.38	23.83	13	23.49	11	-0.06	23.18	15	22.21	11	0.16	23.08	12	22.8	12	-0.21	22.77	13	22.96	12	0.03
O75947	ATP5H	ATP synthase subunit d	21.89	11	22.18	8	-0.13	22.28	9	21.92	9	-0.08	21.45	8	20.05	9	-0.37	22.04	13	21.72	10	-0.26	20.5	10	20.98	12	0.41
P56385	ATP5I	ATP synthase subunit e	20.54	6	19.55	4	-1.6	21.57	4	19.69	5	-1.88			19.37	2		14.97	2				20	2
P18859	ATP5J	ATP synthase-coupling factor 6	19.99	5	19.68	5	-0.82	20.56	5	21.03	5	0.9	21.05	4	19.76	4	-0.23	21.1	5	20.87	5	-0.15	20.81	5	20.34	5	-0.84
P56134	ATP5J2	ATP synthase subunit f	21.33	4	22.03	4	0.34	22.22	4	21.85	4	-0.09	22.03	4	21	4	0.08	21.76	4	21.97	5	0.39	21.44	5	21.44	5	-0.22
O75964	ATP5L	ATP synthase subunit g	22.07	6	22.3	6	-0.2	23.09	6	22.61	5	-0.22	21.79	5	20.66	5	-0.04	21.96	6	21.65	5	-0.24	21.44	5	21.67	6	0.08
P48047	ATP5O	ATP synthase subunit O	23.01	10	23.39	7	-0.02	24.52	10	23.73	9	-0.59	23.39	12	22.2	12	-0.11	22.78	10	23.16	11	0.6	22.19	13	22.3	11	-0.08
Q9NW81	ATP5SL	ATP synthase subunit s-like protein			16.89	4	18.98											16.59	4	15.83	2	-0.79	15.34	2	15.68	2	0.22
Q15904	ATP6AP1	V-type proton ATPase subunit S1	19.8	8	20.16	7	-0.05	20.35	9	19.96	6	-0.12	17.75	7	17.34	9	0.84	19.44	11	19.26	10	-0.08	19.57	9	18.75	9	-1.3
O75787	ATP6AP2	Renin receptor	19.45	10	19.16	9	-0.79	19.95	9	20.04	10	0.45	19.04	6	17.68	6	-0.32	19.26	4	18.65	5	-0.61	18.8	5	18.29	5	-0.89
Q93050	ATP6V0A1	V-type proton ATPase 116 kDa subunit a isoform 1	19.76	14	20	12	-0.18	20.79	12	21.27	18	0.91	20.16	17	18.69	9	-0.45	20.18	15	19.84	15	-0.28	19.81	15	19.86	18	-0.16
Q9Y487	ATP6V0A2	V-type proton ATPase 116 kDa subunit a isoform 2	18.73	11	17.92	7	-1.39	19.28	11	18.84	7	-0.18	18.8	9	17.15	8	-0.67	19.02	9	18.55	11	-0.44	17.86	7	18.22	6	0.25
P61421	ATP6V0D1	V-type proton ATPase subunit d 1	21.35	11	21.35	12	-0.46	21.54	11	21.86	11	0.72	20.66	10	19.99	11	0.52	20.4	11	20.86	13	0.7	20.92	11	20.99	12	-0.13
P38606	ATP6V1A	V-type proton ATPase catalytic subunit A	23.52	36	23.86	31	-0.07	24.32	33	24.45	32	0.5	22.49	27	20.88	25	-0.62	22.28	25	22.67	30	0.61	22.03	26	22.48	27	0.37
P21281	ATP6V1B2	V-type proton ATPase subunit B	22.77	27	23.74	27	0.66	23.8	24	23.81	25	0.35	22.14	21	21.79	21	0.91	22.41	22	22.88	24	0.71	21.52	20	22.46	21	1.01
P21283	ATP6V1C1	V-type proton ATPase subunit C 1	20.39	15	20.73	13	-0.07	21.58	13	21.38	16	0.11	20.14	8	19.4	10	0.44	20.34	12	20.94	13	0.87	20.34	11	20.51	13	0
Q8NEY4	ATP6V1C2	V-type proton ATPase subunit C 2	16.01	2
Q9Y5K8	ATP6V1D	V-type proton ATPase subunit D	20.17	5	20.07	6	-0.58	20.87	8	21.16	9	0.68	19.88	6	18.53	5	-0.31	19.85	7	19.98	8	0.3	19.63	9	19.65	6	-0.2
P36543	ATP6V1E1	V-type proton ATPase subunit E 1	21.45	10	21.69	10	-0.18	22.25	8	22.7	10	0.87	19.6	5	18.47	8	-0.04	20.08	8	19.84	7	-0.16	18.49	6	19.02	6	0.47
Q16864	ATP6V1F	V-type proton ATPase subunit F	18.96	5	18.45	2	-1.05	18.98	2	19.53	4	0.99											16.93	2	17.22	2	0.16
O75348	ATP6V1G1	V-type proton ATPase subunit G 1	19.78	5	18.74	6	-1.66	20.9	6	19.95	4	-0.78	19.13	4	18.02	4	-0.01	19.04	4	19.68	4	0.92	19.12	6	19.78	5	0.65
Q9UI12	ATP6V1H	V-type proton ATPase subunit H	20.48	17	21.6	17	0.83	21.9	15	21.71	18	0.12	21.56	15	20.29	13	-0.21	21.62	18	21.52	21	0.01	21.1	15	21.16	17	-0.14
Q04656	ATP7A	Copper-transporting ATPase 1	15.77	4	17.26	6	1.25	16.79	4			-19.48	17.29	3	15.36	2	-1.01	16.54	3	16.13	3	-0.37	16.6	5	16.94	4	0.22
P35670	ATP7B	Copper-transporting ATPase 2																13.71	2
O43520	ATP8B1	Phospholipid-transporting ATPase IC	15.61	3	16.52	3	0.59						16.37	4	15.15	4	-0.15	16.87	6	18.03	11	1.56	15.76	3	17.42	7	1.96
P98198	ATP8B2	Phospholipid-transporting ATPase ID	15.9	4	16.76	4	0.53	17.48	4	17.02	4	-0.2	14.91	2	15.11	4	1.58			15.94	4	19.65	12.91	2	12.96	2	-0.16
O75110	ATP9A	Probable phospholipid-transporting ATPase IIA	14.93	2	17.99	6	3.06	17.57	4	16.5	3	-0.92			15.75	3	20.46	15.02	2	16.58	4	2.05			16.27	4	21.2
O43861	ATP9B	Probable phospholipid-transporting ATPase IIB	16.07	4	16.22	2	-0.29			16.47	3	19.79	16.97	3			-19.27	17.42	4	17.35	3	0.05	16.39	3			-21.8
Q5TC12	ATPAF1	ATP synthase mitochondrial F1 complex assembly factor 1	17.67	7	18	7	-0.08	18.08	4	16.96	3	-0.98	14.89	2	13.77	2	-0.03	16.39	2	15.88	3	-0.49	13.71	2	15.06	3	1.55
Q8N5M1	ATPAF2	ATP synthase mitochondrial F1 complex assembly factor 2	17.59	4	18.58	6	0.68	18.99	5	17.26	3	-1.7	16.37	2	15.34	2	0.08	16.78	2	16.4	2	-0.33	16.57	3	14.89	2	-2.43
Q13535	ATR	Serine/threonine-protein kinase ATR	16.29	6	16.95	7	0.3	17.55	7	16.15	4	-1.31	17.99	12	16.55	9	-0.41	17.92	8	17.25	10	-0.68	17.61	10	16.8	7	-1.29
Q8WXE1	ATRIP	ATR-interacting protein	14.46	2				15.54	2				16.04	2	13.85	2	-1.33	15.1	3	16.64	2	2.02
O75882	ATRN	Attractin	16.3	4	18.77	6	2.38	17.85	4	17.67	6	0.13	17.41	4	16.66	6	0.42	18.04	10	17.46	9	-0.57	17.27	10	16.86	4	-0.76
P46100	ATRX	Transcriptional regulator ATRX	18.99	20	19.36	18	-0.03	20.31	24	19	15	-1.2	19.29	15	18.26	11	0.08	19.83	19	19.22	20	-0.61	17.95	10	16.87	7	-1.64
Q9UBB4	ATXN10	Ataxin-10	21.79	19	22.44	20	0.29	22.97	21	22.65	23	-0.04	22.79	22	21.81	18	0.14	22.96	20	22.71	22	-0.17	22.12	19	22.43	18	0.19
P0C7T5	ATXN1L	Ataxin-1-like																14.41	2
Q99700	ATXN2	Ataxin-2	20.47	23	21.42	24	0.63	21.86	17	20.63	15	-1.11	20.54	19	19.25	15	-0.23	20.9	22	20.53	21	-0.32	20.35	14	20.02	15	-0.66
Q8WWM7	ATXN2L	Ataxin-2-like protein	21.38	26	21.74	24	-0.05	22.47	17	21.48	19	-0.83	21.74	21	20.62	20	-0.03	21.68	26	21.66	25	0.11	21.55	26	21.38	22	-0.45
P54252	ATXN3	Ataxin-3	17.83	9	18.92	9	0.79	19.26	7	18.2	7	-0.91	18.48	7	16.77	5	-0.74	16.14	2	16.94	4	1.12	18.05	6	18.18	6	-0.05
O15265	ATXN7	Ataxin-7											12.59	2	12.97	2	1.8			14.46	4	17.84			12.93	3	16.8
Q13825	AUH	Methylglutaconyl-CoA hydratase								16.6	2							14.88	2
Q9Y679	AUP1	Ancient ubiquitous protein 1	19.36	9	19.7	7	-0.07	20.59	9	19.37	5	-1.1	21.08	11	19.53	12	-0.55	20.51	12	20.58	10	0.22	20.7	12	20.76	10	-0.14
O14965	AURKA	Aurora kinase A	14.88	3			-17.59	18.04	3	16.91	5	-0.99	16.93	5	15.44	4	-0.48	18.25	7	18.6	8	0.56	18.36	9	17.38	7	-1.51
Q96GD4	AURKB	Aurora kinase B	14.3	2				16.39	3	15.65	2	-0.53	17.46	5	16.45	5	0.11	17.51	6	17.2	5	-0.24	16.87	6	17.29	6	0.33
Q8WXX7	AUTS2	Autism susceptibility gene 2 protein			16.35	2									15.3	2									15.78	2
Q9NQS1	AVEN	Cell death regulator Aven	19.12	9	19.65	8	0.15	20.69	10	19.32	8	-1.28	18.62	5	15.67	3	-2.25	18.48	5	18.32	6	-0.06	17.51	4	17.59	4	-0.12
Q8NBF6	AVL9	Late secretory pathway protein AVL9 homolog	19.14	12	18.78	9	-0.88	19.23	9	18.8	7	-0.17	18.1	6	17.05	5	0.06	17.78	6	17.87	7	0.25	17.36	7	17.55	9	0.03
P30530	AXL	Tyrosine-protein kinase receptor UFO	18.95	13	20.03	13	0.78	19.85	12	19.61	11	0.06	20.11	15	19.01	18	0	20.62	22	20.52	21	0.01	20.25	22	20.07	18	-0.46
P25311	AZGP1	Zinc-alpha-2-glycoprotein													13.3	2				14.94	3	18.43	13.63	2
Q9H6S1	AZI2	5-azacytidine-induced protein 2	15.52	3	16.42	3	0.58	17.19	5	15.54	2	-1.61	16.28	3	14.72	4	-0.56	15.1	2	14.56	2	-0.53	15.13	3	15.51	3	0.28
P61769	B2M	Beta-2-microglobulin	19.32	3	21.92	6	2.53	21.03	4	21.79	4	1.24	21.62	3	23.28	4	3.35	21.66	2	23.22	7	2.05			21.09	4	27.54
O75752	B3GALNT1	UDP-GalNAc:beta-1						15.65	2	17.14	3	2.1	15.4	3			-17.37	13.91	2
Q96L58	B3GALT6	Beta-1	17.95	5	17.65	6	-0.81	19.27	6	17.56	3	-1.68	18.46	4	16.76	3	-0.73	17.64	2	17.86	3	0.41	17.14	3	18.09	4	1.03
O94766	B3GAT3	Galactosylgalactosylxylosylprotein 3-beta-glucuronosyltransferase 3	19.39	10	19.14	6	-0.75	19.58	6	19.02	9	-0.32	18.68	5	17.39	6	-0.23	19.28	5	19.27	7	0.12	18.7	8	17.99	6	-1.16
Q6Y288	B3GLCT	Beta-1	17.98	4	19.13	5	0.86	19.42	4	19.63	4	0.59	18.88	3	16.13	2	-2.01	16.62	3	18.92	6	2.95	17.16	4	17.78	4	0.59
Q9NY97	B3GNT2	N-acetyllactosaminide beta-1																		15.81	2		14.59	2	15.34	3	0.76
P15291	B4GALT1	Beta-1	20.78	12	20.39	10	-0.91	21.16	12	21.49	9	0.73	20.35	7	19.96	7	0.86	20.35	6	21.12	8	1.08	19.88	6	20.6	7	0.73
O60909	B4GALT2	Beta-1						15.84	2											14.13	2
O60512	B4GALT3	Beta-1	13.26	2														14.64	3	13.47	2	-1.3	15.54	3			-20.68
O60513	B4GALT4	Beta-1	17.05	3	17.86	3	0.47	18.23	3	18.96	3	1.2	16.41	4	15.92	3	0.74	18.11	5	16.51	2	-1.82	17.86	5	17.93	5	-0.13
O43286	B4GALT5	Beta-1													14.94	2				15.82	3	19.51			14.87	2
Q9UBV7	B4GALT7	Beta-1	19	5	18.25	4	-1.32	19.35	6	19.72	9	0.78	16.9	3	14.04	2	-2.14	17.94	4	16.88	4	-1.16	16.58	4			-22.05
O43505	B4GAT1	Beta-1	16.67	5	17.1	5	0.03	17.9	4	16.53	3	-1.28	17.96	6	16.12	3	-0.9	17.8	5	17.35	4	-0.41	16.49	4	18.26	4	2.11
Q9NWV8	BABAM1	BRISC and BRCA1-A complex member 1	20.04	11	19.48	6	-1.11	19.86	8	20.14	8	0.67	18.31	3	16.73	3	-0.58	17.41	4	18.3	6	1.23	16.99	4	18.06	6	1.19
Q9Y5Z0	BACE2	Beta-secretase 2								15.42	2
O14867	BACH1	Transcription regulator protein BACH1	16.1	5	17.64	8	1.31	17.63	6	19.08	9	2.05	16.2	4	16.83	8	2.1	17.23	6	18.62	11	1.84	14.13	2	15.81	4	1.99
Q92934	BAD	Bcl2-associated agonist of cell death	15.67	2	16.36	3	0.33						15.5	2	14.92	2	0.63	16.09	3	15.88	3	-0.12	14.95	2	14.75	2	-0.49
Q99933	BAG1	BAG family molecular chaperone regulator 1						16.95	3			-19.67
O95816	BAG2	BAG family molecular chaperone regulator 2	22.62	12	22.3	11	-0.83	23.31	13	23.07	10	0.06	20.73	7	19.06	6	-0.69	20.63	6	20.43	7	-0.11	19.39	4	19.91	9	0.46
O95817	BAG3	BAG family molecular chaperone regulator 3	21.7	31	21.91	24	-0.22	22.49	22	22.31	27	0.13	20.35	15	19.75	14	0.61	21.39	22	20.78	20	-0.61	20.91	24	21.05	22	-0.04
O95429	BAG4	BAG family molecular chaperone regulator 4	15.15	2	14.93	2	-0.71	15.95	3	15.72	2	0.07
Q9UL15	BAG5	BAG family molecular chaperone regulator 5	18.99	14	19.56	14	0.2	20.07	12	20.02	13	0.28	19.25	9	17.86	10	-0.35	19.18	8	18.59	7	-0.59	18.77	13	19.19	9	0.33
P46379	BAG6	Large proline-rich protein BAG6	21.4	27	21.76	25	-0.05	22.81	27	22.13	23	-0.46	22.16	23	20.76	24	-0.37	22.44	28	21.97	23	-0.44	21.12	20	21.8	22	0.67
Q9P281	BAHCC1	BAH and coiled-coil domain-containing protein 1			18.62	2														16.51	3	20.35
Q9UQB8	BAIAP2	Brain-specific angiogenesis inhibitor 1-associated protein 2	17.81	11	17.29	6	-1.06	19.08	8	16.35	3	-2.88	16.63	4	14.96	4	-0.69	16.81	5	16.47	4	-0.28	16.5	6	16.95	7	0.37
Q9UHR4	BAIAP2L1	Brain-specific angiogenesis inhibitor 1-associated protein 2-like protein 1	18.52	11	18.61	9	-0.36	19.27	13	19.87	9	1.05	17.1	6	15.12	2	-1.07	16.34	2	16.59	3	0.44	17.79	7	17.33	9	-0.83
Q16611	BAK1	Bcl-2 homologous antagonist/killer	16.98	5	18.52	6	1.31	17.32	2	17.14	4	0.13	17.56	2	16.97	3	0.62	17.13	2	18.42	4	1.72	16.06	2	18.79	5	3.37
O75531	BANF1	Barrier-to-autointegration factor	21.32	4	21.03	3	-0.79	21.2	3	21.12	2	0.25	20.8	5	19.31	2	-0.48	21.74	4	21.33	4	-0.37	20.18	4	19.98	4	-0.49
Q8N9N5	BANP	Protein BANP			15.93	2
Q92560	BAP1	Ubiquitin carboxyl-terminal hydrolase BAP1	14.59	3			-17.25								13.75	2							16.45	4			-21.88
Q8IXM2	BAP18	Chromatin complexes subunit BAP18	19	6	18.89	5	-0.59	18.86	5	18.65	5	0.09	17.5	4	16.5	3	0.12	17.25	3	17.67	4	0.65	16.44	2	17.83	4	1.61
Q99728	BARD1	BRCA1-associated RING domain protein 1																17.23	2
P80723	BASP1	Brain acid soluble protein 1	24	13	24.76	13	0.41	25.49	16	25.32	11	0.14	23.62	11	22.73	9	0.25	23.64	9	23.12	11	-0.5	22.53	10	22.59	11	-0.14
Q07812	BAX	Apoptosis regulator BAX	22.05	9	22.33	7	-0.14	23.37	8	23.41	9	0.39	22.31	7	21.35	7	0.17	22.6	7	22.48	7	-0.01	22.21	7	22.08	8	-0.39
Q9NRL2	BAZ1A	Bromodomain adjacent to zinc finger domain protein 1A	18.59	12	19.55	20	0.64	18.96	13	19.49	14	0.97	18.99	12	18.4	16	0.62	19.31	20	19.89	27	0.85	18.1	13	19.4	20	1.49
Q9UIG0	BAZ1B	Tyrosine-protein kinase BAZ1B	19.86	28	20.16	24	-0.12	21.18	28	20.38	22	-0.6	21.19	34	19.69	31	-0.49	21.74	35	21.56	40	-0.08	20.65	33	20.52	33	-0.39
Q9UIF9	BAZ2A	Bromodomain adjacent to zinc finger domain protein 2A	15.17	3	17.56	7	2.29						16.48	5	16.57	8	1.44	17.41	6	18.16	9	1.05	17.39	7	18.44	8	1.16
Q9UIF8	BAZ2B	Bromodomain adjacent to zinc finger domain protein 2B																					13.16	2
Q8NFJ9	BBS1	Bardet-Biedl syndrome 1 protein	15.77	5	16.26	4	0.1	17.81	7	16.77	3	-0.89						15.59	3	14.16	2	-1.61	13.66	3	13.15	2	-0.89
Q9BXC9	BBS2	Bardet-Biedl syndrome 2 protein	16.36	4	16.3	4	-0.53			16.46	4	19.77	16.65	5	14.63	2	-1.12			16.9	6	20.83	16.19	4	16.63	5	0.36
Q96RK4	BBS4	Bardet-Biedl syndrome 4 protein	14	2						15.83	2												15.18	2
Q8IWZ6	BBS7	Bardet-Biedl syndrome 7 protein	15.38	2	15.96	2	0.21	17.02	4	16.54	3	-0.22			14.9	2		15.59	3			-18.95	16.16	5	15.86	4	-0.62
Q3SYG4	BBS9	Protein PTHB1	15.66	2				16.76	2	16.52	2	0.06						15.06	3	15.35	3	0.49	15.73	4			-20.93
Q8WY36	BBX	HMG box transcription factor BBX	16.86	3	17.2	4	-0.07	16.03	2	17.76	6	2.38	16.55	5	15.84	7	0.47	17.74	9	17.93	8	0.37	14.95	4	16.95	6	2.41
P50895	BCAM	Basal cell adhesion molecule	15.2	3	16.25	3	0.75	16.14	4	14.62	2	-1.45	17.5	7	16.04	7	-0.44	16.14	3	16.37	5	0.42	13.44	2
Q9UHQ4	BCAP29	B-cell receptor-associated protein 29	19.97	5	20.48	5	0.13	21.73	5	20.91	6	-0.63	19.93	4	19.88	5	1.27	20.77	4	21.03	6	0.45	19.56	5	20.43	5	0.92
P51572	BCAP31	B-cell receptor-associated protein 31	22.38	17	22.52	13	-0.3	23.4	12	23.4	13	0.34	22.32	10	21.45	9	0.28	22.62	9	21.78	10	-0.89	22.36	9	21.87	11	-0.87
P56945	BCAR1	Breast cancer anti-estrogen resistance protein 1	21.02	26	22.45	25	1.19	21.53	19	22.28	23	1.23	21.07	21	20.69	21	0.87	21.4	17	21.96	26	0.82	21.45	25	21.67	23	0.07
O75815	BCAR3	Breast cancer anti-estrogen resistance protein 3	19.42	19	20.83	26	1.16	19.19	10	20.46	14	1.84	20.21	18	19.6	22	0.59	20.78	24	20.63	20	-0.05	20.7	27	20.93	26	0.08
O75934	BCAS2	Pre-mRNA-splicing factor SPF27	19.43	10	18.94	8	-1.02	21.01	8	19.44	5	-1.51	20.07	6	18.51	5	-0.56	19.09	7	19.12	8	0.17	18.28	7	19.31	6	1.13
Q9H6U6	BCAS3	Breast carcinoma-amplified sequence 3	18.08	12	18.26	11	-0.25	19.64	15	18.38	8	-1.15	18.22	9	16.51	5	-0.74	17.44	9	17.42	7	0.11	17.48	6	17.58	8	-0.09
P54687	BCAT1	Branched-chain-amino-acid aminotransferase	22.64	16	22.83	12	-0.24	23.73	15	23.37	14	-0.08	22.02	14	21.29	12	0.45	22.49	15	22.55	13	0.21	21.52	11	21.86	12	0.22
O15382	BCAT2	Branched-chain-amino-acid aminotransferase	19.52	9	20.16	10	0.28	20.86	13	20.91	9	0.4	19.02	8	18.24	8	0.39	20.56	10	19.9	10	-0.67	19.54	8	19.07	9	-0.84
Q9P287	BCCIP	BRCA2 and CDKN1A-interacting protein	20.6	10	20.39	8	-0.7	21.76	9	20.71	8	-0.9	21.3	9	19.95	9	-0.31	21.27	12	20.12	9	-1.27	20.06	9	20.37	7	0.19
P12694	BCKDHA	2-oxoisovalerate dehydrogenase subunit alpha	17.52	7	16.85	5	-1.23	17.55	4	17.62	6	0.42	16.98	4	15.8	5	-0.1	17.58	6	17.08	5	-0.48	16.65	6	16.76	4	-0.08
P21953	BCKDHB	2-oxoisovalerate dehydrogenase subunit beta	18.18	7	17.61	4	-1.12	17.92	3	18.55	5	1.09						15	2	15.47	3	0.71	21.72	2	22.87	3	1.29
O14874	BCKDK	[3-methyl-2-oxobutanoate dehydrogenase [lipoamide]] kinase	15.86	3	17.49	4	1.42	17.74	4	18.87	7	1.68			16.67	3	21.57	17.75	3	17.22	5	-0.51	17.23	5	16.77	2	-0.83
O95999	BCL10	B-cell lymphoma/leukemia 10	17.5	3	16.98	4	-1.06	18.82	7	18.74	4	0.25	17.81	3	17.11	3	0.48	18.46	4	18.54	3	0.23	17.77	4	18.21	3	0.36
Q07817	BCL2L1	Bcl-2-like protein 1	17.39	3	18.45	4	0.76			18.11	2							17.44	2	17.12	2	-0.26
Q9HB09	BCL2L12	Bcl-2-like protein 12	15.17	3	16.19	3	0.71													14.31	2
Q9BXK5	BCL2L13	Bcl-2-like protein 13	20.3	15	21.09	11	0.45	21.8	11	21.12	12	-0.46	20.3	12	19.79	13	0.71	19.99	8	20.45	13	0.7	20.3	10	20.56	13	0.12
Q92843	BCL2L2	Bcl-2-like protein 2	15.6	2	15.68	2	-0.37	17.39	2																15.64	2
P20749	BCL3	B-cell lymphoma 3 protein	15.15	2	14.58	2	-1.12			15.75	2				15.11	3	19.68			15.88	2				14.72	2
Q9BQE9	BCL7B	B-cell CLL/lymphoma 7 protein family member B	16.37	3			-19.3	17.93	4			-20.83								16.5	3	20.34
Q8WUZ0	BCL7C	B-cell CLL/lymphoma 7 protein family member C			16.61	3	18.66						17.09	4	14.3	2	-2.05	17.2	4	17.13	5	0.05	15.18	2
O00512	BCL9	B-cell CLL/lymphoma 9 protein			13.86	2
Q86UU0	BCL9L	B-cell CLL/lymphoma 9-like protein	15.91	4	17.58	7	1.46	17.3	7	17.66	7	0.77	15.73	3	14.35	3	-0.34	17.03	6	17.2	6	0.34	14.38	4	15.31	3	1
Q9NYF8	BCLAF1	Bcl-2-associated transcription factor 1	21.37	21	21.8	19	0.03	22.43	21	21.86	17	-0.33	21.99	16	21.21	15	0.39	22.16	18	22.19	22	0.17	21.99	17	21.42	20	-0.97
Q6W2J9	BCOR	BCL-6 corepressor																15.71	3			-19.1
P11274	BCR	Breakpoint cluster region protein	17.39	13	18	9	0.24	18.06	6	16.37	3	-1.65	17.55	8	17.01	10	0.68	18.88	14	18.71	13	-0.07	18.03	12	18.21	12	0.01
Q9Y276	BCS1L	Mitochondrial chaperone BCS1	19.43	13	19.61	8	-0.25	19.69	5	20.04	7	0.76	19.54	9	18.59	9	0.18	19.68	12	19.54	12	-0.04	18.64	7	18.66	8	-0.2
Q9BUT1	BDH2	3-hydroxybutyrate dehydrogenase type 2	18.9	3	19.99	6	0.79	21	4	20.84	7	0.15	18.76	3	18.47	6	0.98	19.07	4	19.39	3	0.53	18.69	5	19.17	5	0.41
P30411	BDKRB2	B2 bradykinin receptor			16.55	2														15.09	2
Q14457	BECN1	Beclin-1	17.82	9	18.16	8	-0.07	17.52	5	18.3	2	1.26	17.6	4	16.32	4	-0.22	17.23	4	16.53	4	-0.72			17.6	5	22.95
Q5T5X7	BEND3	BEN domain-containing protein 3											15.84	2	14.22	2	-0.63	15.56	4			-18.92	14.55	3			-19.38
O15155	BET1	BET1 homolog	18.26	2	18.98	2	0.37			20.1	3	24.07	19.5	2	17.45	2	-1.16	19.46	2	18.9	2	-0.55	17.5	2	18.2	2	0.7
Q9NYM9	BET1L	BET1-like protein	18.57	2	16.77	2	-2.53	19.21	3	19.9	4	1.16	19.02	3	17.98	3	0.07	19.11	3	19.06	3	0.07	17.61	3	17.45	3	-0.43
P21810	BGN	Biglycan	21.02	13	21.2	11	-0.25	22.05	11	21.22	9	-0.64	22.25	13	20.66	14	-0.6	21.9	13	22	16	0.26	20.36	11	20.9	11	0.49
Q9H694	BICC1	Protein bicaudal C homolog 1	19.66	20	20.28	13	0.25	19.64	14	20.42	16	1.26	19.47	14	19.21	17	1.02	19.33	11	19.74	18	0.64	18.27	12	19.04	14	0.79
Q96G01	BICD1	Protein bicaudal D homolog 1	19.71	5	16.72	3	-3.9	17.77	4	17.98	4	0.59	16.41	3	14.77	2	-0.66	16.53	4	16.78	3	0.44	15.82	4	15.31	3	-0.89
Q8TD16	BICD2	Protein bicaudal D homolog 2	20.91	28	20.96	28	-0.4	21.28	25	20.67	19	-0.38	20.95	28	20	27	0.18	21.01	24	21.25	26	0.43	20.79	23	20.37	25	-0.78
P55957	BID	BH3-interacting domain death agonist	20.59	7	20.65	7	-0.39	20.71	6	21.45	7	1.22	19.37	5	17.46	5	-0.99	19.38	5	20.15	5	1.08	17.95	6	18.38	5	0.34
O00499	BIN1	Myc box-dependent-interacting protein 1	20.63	16	21.15	16	0.14	21.55	15	21.54	17	0.33	20.03	13	19.5	12	0.69	20.46	11	20.4	16	0.06	19.39	9	19.3	12	-0.34
Q9NQY0	BIN3	Bridging integrator 3	15.15	2	16.01	2	0.53											14.71	2	15.33	3	0.9
Q13490	BIRC2	Baculoviral IAP repeat-containing protein 2	16.66	4	16.41	3	-0.75	17.01	2	17.43	4	0.84						16.35	4	16.06	5	-0.22	15.27	2	16.36	5	1.21
O15392	BIRC5	Baculoviral IAP repeat-containing protein 5																14.85	2	14.38	2	-0.44
Q9NR09	BIRC6	Baculoviral IAP repeat-containing protein 6	20.44	48	20.71	39	-0.15	20.85	37	20.69	32	0.15	21.02	44	19.58	35	-0.41	21.28	53	20.87	50	-0.37	20.15	39	20.44	39	0.16
Q13867	BLMH	Bleomycin hydrolase	20.5	12	20.74	13	-0.18	21.84	15	21.81	12	0.31	21.43	16	20.06	13	-0.33	21.55	17	20.98	17	-0.56	20.07	13	20.34	13	0.13
P78537	BLOC1S1	Biogenesis of lysosome-related organelles complex 1 subunit 1	18.14	5	16.79	2	-2.01	18.14	2	18.65	6	0.94								16.97	3	20.91
Q6QNY1	BLOC1S2	Biogenesis of lysosome-related organelles complex 1 subunit 2	16.53	4			-19.49	18.52	2	17.08	2	-1.36
Q6QNY0	BLOC1S3	Biogenesis of lysosome-related organelles complex 1 subunit 3	16.74	3	17.8	4	0.76	17.3	3	18.07	5	1.25											15.82	2
Q9NUP1	BLOC1S4	Biogenesis of lysosome-related organelles complex 1 subunit 4	17.76	5	17.92	5	-0.28	18.5	6	17.26	5	-1.12						15.43	2
Q8TDH9	BLOC1S5	Biogenesis of lysosome-related organelles complex 1 subunit 5	15.41	3			-18.2	16.46	2						15.08	2		16.13	3	15.75	3	-0.33	14.84	2	14.74	2	-0.35
Q9UL45	BLOC1S6	Biogenesis of lysosome-related organelles complex 1 subunit 6	16.72	2	16.69	2	-0.5	17.62	2	17.21	2	-0.14
P53004	BLVRA	Biliverdin reductase A	21.3	14	21.91	14	0.24	22.34	12	22.33	12	0.33	21.47	9	20.23	11	-0.17	20.62	8	21.36	10	1.04	20.79	9	20.82	9	-0.18
P30043	BLVRB	Flavin reductase (NADPH)	21.95	8	22.21	9	-0.16	22.27	9	21.84	8	-0.17	21.17	8	20.03	8	-0.05	21.3	8	21.49	8	0.37	20.97	7	20.65	7	-0.64
Q9H2G9	BLZF1	Golgin-45	15.04	2	16.85	4	1.62			16.09	2												15.87	3	15.38	3	-0.87
P35226	BMI1	Polycomb complex protein BMI-1			14.01	2				16.01	2							15.18	2
P13497	BMP1	Bone morphogenetic protein 1	17.78	10	17.15	4	-1.19	17.51	4	17.21	5	-0.01	18.1	6	15.85	4	-1.4	16.21	4	17.3	7	1.47	14.65	2	14.92	3	0.13
Q9NSY1	BMP2K	BMP-2-inducible protein kinase	17.87	13	19.07	13	0.92	19.37	13	19.04	11	-0.05	18.27	6	17.48	7	0.37	17.79	8	18.49	13	0.99	18.28	11	18.62	12	0.22
Q8N8U9	BMPER	BMP-binding endothelial regulator protein								17.11	4	20.54
P36894	BMPR1A	Bone morphogenetic protein receptor type-1A			14.79	2
Q13873	BMPR2	Bone morphogenetic protein receptor type-2			15.11	2												16.37	2	14.91	3	-1.65
Q14692	BMS1	Ribosome biogenesis protein BMS1 homolog	19.9	18	20.18	17	-0.14	20.74	17	19.88	13	-0.67	20.64	22	19.45	19	-0.11	21.25	25	21.15	28	0.01	20.23	20	20.3	23	-0.13
Q6ZN30	BNC2	Zinc finger protein basonuclin-2	16.42	4	16.65	4	-0.2	18.61	6	16.67	4	-1.95	17.98	7	15.87	5	-1.23	18.05	9	17.84	8	-0.12	16.32	5	15.78	4	-0.93
Q12981	BNIP1	Vesicle transport protein SEC20	19.27	6	19.88	5	0.24	20.46	5	19.92	6	-0.3	19.89	10	18.05	5	-0.9	20.04	9	19.8	8	-0.16	19.6	10	19.53	8	-0.32
Q12982	BNIP2	BCL2/adenovirus E1B 19 kDa protein-interacting protein 2	15.84	3	16.72	3	0.55	15.69	2	16.24	2	0.99	15.47	2									14.48	2
Q12983	BNIP3	BCL2/adenovirus E1B 19 kDa protein-interacting protein 3								18.82	2		15.67	2	16.97	2	2.91
O60238	BNIP3L	BCL2/adenovirus E1B 19 kDa protein-interacting protein 3-like	17.32	3			-20.4	20.03	3	18.51	2	-1.45	17.45	2						18.12	2				16.16	2
Q8NFC6	BOD1L1	Biorientation of chromosomes in cell division protein 1-like 1	19.05	21	19.62	19	0.2	20.51	25	19.55	24	-0.79	20	31	18.31	22	-0.72	19.6	22	19.62	24	0.16	18.38	18	18.48	21	-0.09
Q9UMX3	BOK	Bcl-2-related ovarian killer protein	14.96	2	15.99	2	0.72	16.48	3			-19.11
Q9Y3E2	BOLA1	BolA-like protein 1																							15.41	2
Q9H3K6	BOLA2	BolA-like protein 2	20.52	4	20.9	4	-0.02	21.6	4	20.99	4	-0.38	21.4	5	20	5	-0.37	21.28	5	21.9	5	0.9	20.67	5	21.45	5	0.8
Q53S33	BOLA3	BolA-like protein 3						16.43	2						14.32	2		16.18	2	17.37	3	1.59
Q14137	BOP1	Ribosome biogenesis protein BOP1	20.57	18	21.24	19	0.31	21.68	18	20.82	13	-0.67	21.85	20	20.39	18	-0.44	21.97	20	21.68	21	-0.22	21.37	17	21.07	18	-0.62
P07738	BPGM	Bisphosphoglycerate mutase	19.68	6	20.48	7	0.46	20.33	10	20.27	7	0.27	18.96	5	19.08	8	1.48	17.76	4	19.5	8	2.27	16.82	4	18.6	6	2.12
Q86WA6	BPHL	Valacyclovir hydrolase																15	2	15.56	3	0.82
O95861	BPNT1	3'(2')	21.2	13	21.01	15	-0.68	22	13	21.85	14	0.16	20.49	9	19.49	12	0.12	20.84	14	21.09	13	0.44	20	11	20.5	12	0.44
Q12830	BPTF	Nucleosome-remodeling factor subunit BPTF	17.55	11	18.06	10	0.13	17.85	11	17.53	6	-0.04	18.55	14	17.28	14	-0.21	17.92	11	18.19	10	0.47	17.84	13	17.24	9	-1.01
P15056	BRAF	Serine/threonine-protein kinase B-raf	15.52	4	17.54	5	1.86	16.38	3	16.72	2	0.74	15.58	2				16.3	3	15.81	3	-0.46			15.56	2
Q7Z569	BRAP	BRCA1-associated protein	18.66	15	18.83	12	-0.27	19.61	13	18.76	10	-0.66	18.48	10	16.52	6	-1.05	18.4	10	17.52	8	-0.94	17.31	7	17.26	6	-0.29
Q6PJG6	BRAT1	BRCA1-associated ATM activator 1	19.18	18	18.32	9	-1.45	19.12	14	18.32	9	-0.6	19.23	13	17.76	11	-0.45	19.79	18	19.38	12	-0.37	19.3	16	19.03	14	-0.58
P38398	BRCA1	Breast cancer type 1 susceptibility protein	14.35	2				15.15	2						14.03	3	18.37			14.83	3	18.29	14.21	2
P51587	BRCA2	Breast cancer type 2 susceptibility protein																					12.41	2
P46736	BRCC3	Lys-63-specific deubiquitinase BRCC36	19.42	12	20.26	10	0.51	20.08	10	19.57	10	-0.26	17.53	3	18.14	7	2.07	19.02	7	18.92	6	0.01	17.9	5	17.96	6	-0.14
O95696	BRD1	Bromodomain-containing protein 1	14.41	2	14.35	2	-0.53	16.84	3			-19.54	17.11	5	15.56	5	-0.55	17.08	6	16.69	8	-0.34	16.6	8	14.39	3	-3.13
P25440	BRD2	Bromodomain-containing protein 2	17.34	6	18.57	10	0.95	18.52	6	18.42	6	0.22	17.48	5	16.96	6	0.7	17.85	9	18.94	11	1.47	17.84	7	16.34	5	-2.2
Q15059	BRD3	Bromodomain-containing protein 3	15.48	4	15.13	2	-0.86	17.78	4	16.13	3	-1.61	16.99	4	15.01	4	-1.07			17.56	5	21.64			14.7	4	19.13
O60885	BRD4	Bromodomain-containing protein 4	18.67	13	19.08	9	0.01	20.22	13	19.76	12	-0.2	20.05	13	18.56	12	-0.48	20.1	13	19.86	12	-0.16	19.72	16	19.05	7	-1.1
Q9NPI1	BRD7	Bromodomain-containing protein 7	16.12	5	15.36	2	-1.34	17.47	4	16.11	4	-1.26	16.11	4	13.76	2	-1.52	17.06	4	16.78	6	-0.21			16.08	6	20.95
Q9H0E9	BRD8	Bromodomain-containing protein 8	16.94	6	17.59	4	0.29	17.73	6			-20.59	17.57	7	15.89	5	-0.71	18.32	8	17.9	9	-0.38	17.59	5	17.52	6	-0.32
Q9H8M2	BRD9	Bromodomain-containing protein 9	14.51	2				16.03	2				16.39	4	14.31	2	-1.19	15.49	3	14.65	2	-0.89	15.05	2	15.18	3	-0.05
Q9NXR7	BRE	BRCA1-A complex subunit BRE	18.79	11	19.86	10	0.77	20.28	10	19.13	11	-1.02	18.4	5	18.28	6	1.19	19.5	7	19.6	7	0.26	18.17	5	18.52	7	0.24
Q92994	BRF1	Transcription factor IIIB 90 kDa subunit	14.46	3			-17.1																12.94	2
O95415	BRI3	Brain protein I3								17.49	2
Q8WY22	BRI3BP	BRI3-binding protein	17.27	2	17.87	2	0.23	17.92	2	17.73	2	0.12	17.66	2	15.21	2	-1.64	17.45	3	17.65	2	0.38	18.32	3	16.04	2	-3.22
Q9BX63	BRIP1	Fanconi anemia group J protein											15.19	2				16.09	4			-19.56	13.52	2	13.29	2	-0.53
Q8TDN6	BRIX1	Ribosome biogenesis protein BRX1 homolog	20.03	12	19.93	12	-0.58	20.35	9	19.83	10	-0.27	21.44	13	20.14	12	-0.24	21.58	12	20.96	13	-0.62	19.99	10	20.51	12	0.46
Q8WUW1	BRK1	Protein BRICK1	17.7	3	18.53	3	0.49	18.52	2	18.76	4	0.63								17.61	2
Q5PSV4	BRMS1L	Breast cancer metastasis-suppressor 1-like protein	13.9	2	14.45	2	0.17											14.84	2
Q5VW32	BROX	BRO1 domain-containing protein BROX	19.28	7	20.15	5	0.54	19.95	8	19.81	6	0.18	20.24	9	19.36	7	0.27	19.66	6	20.42	10	1.07	18.88	8	19.03	5	-0.03
P55201	BRPF1	Peregrin						14.95	2				16.22	3			-18.36						15.93	2
Q9ULD4	BRPF3	Bromodomain and PHD finger-containing protein 3													14.04	2		16	2	15.21	2	-0.83			16.85	2
Q9NSI6	BRWD1	Bromodomain and WD repeat-containing protein 1						15.44	2				15.01	2									15.91	3			-21.17
Q6RI45	BRWD3	Bromodomain and WD repeat-containing protein 3																					16.01	2
Q9NW68	BSDC1	BSD domain-containing protein 1	18.97	10	18.94	8	-0.5	19.84	9	19.05	8	-0.59	17.63	5	16.11	5	-0.51	17.24	7	17.89	8	0.93	16.12	5	15.63	4	-0.87
P35613	BSG	Basigin	23	9	24.08	10	0.78	24.14	9	24.19	9	0.4	23.57	8	22.4	6	-0.09	23.42	8	24.08	8	0.94	23.32	6	23.31	7	-0.24
Q9UPA5	BSN	Protein bassoon																							13.44	2
Q10588	BST1	ADP-ribosyl cyclase/cyclic ADP-ribose hydrolase 2	18.23	5	19.94	7	1.51	19.79	6	19.54	5	0.05	19.03	7	17.13	4	-0.97	18.3	6	18.54	6	0.43	15.63	2	17.17	3	1.8
Q10589	BST2	Bone marrow stromal antigen 2			20.18	5	22.77			20.8	4	24.9			18.77	3	24.12			19.99	2				19.98	5	26.08
O14981	BTAF1	TATA-binding protein-associated factor 172	19.78	26	20.12	30	-0.07	20.68	24	19.67	19	-0.85	20.38	28	19.13	23	-0.18	20.63	29	20.26	26	-0.32	19.83	19	19.93	23	-0.09
Q9H0C5	BTBD1	BTB/POZ domain-containing protein 1	15.94	4	14.84	2	-1.73	16.62	2				16.05	2	14.6	3	-0.43	17.16	4			-20.87	16.55	4	16.6	3	-0.16
Q9BSF8	BTBD10	BTB/POZ domain-containing protein 10	14.59	4			-17.25											15.65	3			-19.03	15.57	3			-20.72
A6QL63	BTBD11	Ankyrin repeat and BTB/POZ domain-containing protein BTBD11			16.7	3	18.76	16.08	2											15.39	2
Q9BX70	BTBD2	BTB/POZ domain-containing protein 2	15.24	2	17.04	5	1.61	15.21	2	17.01	3	2.47	15.01	2	15.58	2	2.03			16.78	3	20.68
Q96Q07	BTBD9	BTB/POZ domain-containing protein 9	15.13	2	16.51	3	1.13	16.83	3			-19.53	15.6	2	15.18	2	0.82								14.66	2
P43251	BTD	Biotinidase											13.03	2				14.35	2
P20290	BTF3	Transcription factor BTF3	22.53	7	23.02	7	0.1	23.09	7	22.51	7	-0.34	22.55	10	21.17	6	-0.34	22.61	8	22.47	8	-0.04	21.62	7	21.75	8	-0.05
Q96K17	BTF3L4	Transcription factor BTF3 homolog 4	20.83	6	20.23	6	-1.15	21.2	7	21.19	8	0.33	20.35	4	19	3	-0.31	19.1	3	19.63	4	0.78	19.26	3	18.72	3	-0.93
Q7KYR7	BTN2A1	Butyrophilin subfamily 2 member A1	17.71	7	18.25	6	0.16	17.39	5	18.61	5	1.78	17.89	3	16.88	3	0.11	17.13	3	17.97	4	1.16	16.52	3	16.84	3	0.2
O00481	BTN3A1	Butyrophilin subfamily 3 member A1			17.08	3	19.2			16.1	3	19.35			13.63	2		14.71	2	16.06	2	1.79
P78410	BTN3A2	Butyrophilin subfamily 3 member A2								16.9	4	20.29
O00478	BTN3A3	Butyrophilin subfamily 3 member A3	17.52	4	20.14	13	2.55	18.68	5	20.03	10	1.94			16.36	4	21.2			17.97	7	22.14			16.67	4	21.72
Q9Y297	BTRC	F-box/WD repeat-containing protein 1A											16.81	4	15.1	4	-0.74
O43683	BUB1	Mitotic checkpoint serine/threonine-protein kinase BUB1								15.92	2		15.51	4	13.69	2	-0.88	15.5	3	13.29	2	-2.57	16.65	6	13.89	2	-3.86
O60566	BUB1B	Mitotic checkpoint serine/threonine-protein kinase BUB1 beta	15.91	5			-18.77	17.76	5			-20.62	15.44	3	14.73	4	0.47	16.76	4	15.44	3	-1.48	16.79	8	15.99	3	-1.28
O43684	BUB3	Mitotic checkpoint protein BUB3	20.6	10	21.3	8	0.34	22.2	10	22.11	9	0.24	21.09	8	20.26	9	0.33	22.15	11	21.82	12	-0.27	21.62	11	21.31	11	-0.63
Q9BRD0	BUD13	BUD13 homolog	16.83	5	16.01	2	-1.4	18.04	6	18.06	2	0.37	15.49	2				16.2	3	16.03	4	-0.07	14.75	2	14.48	2	-0.58
P41223	BUD31	Protein BUD31 homolog	19.54	7	19.7	6	-0.28	20.57	5	20.6	8	0.38	20.01	7	18.61	7	-0.37	19.9	8	20.76	6	1.19	19.33	6	19.78	6	0.37
Q13895	BYSL	Bystin	20.07	14	20.11	13	-0.41	21.16	12	20.33	13	-0.64	21.07	13	20.56	13	0.71	21.64	15	21.17	16	-0.44	20.76	15	20.6	14	-0.43
O95153	BZRAP1	Peripheral-type benzodiazepine receptor-associated protein 1																		15.27	2				16.3	2
Q7L1Q6	BZW1	Basic leucine zipper and W2 domain-containing protein 1	22.6	18	23.16	16	0.18	23.49	15	23.69	17	0.58	23.18	16	22.13	17	0.06	23.45	18	23.41	20	0.09	22.96	21	22.89	17	-0.32
Q9Y6E2	BZW2	Basic leucine zipper and W2 domain-containing protein 2	20.98	13	20.85	12	-0.61	21.47	13	21.41	11	0.27	20.7	12	20.08	12	0.58	21.31	17	20.97	17	-0.28	20.61	15	20.95	13	0.22
Q8N655	C10orf12	Uncharacterized protein C10orf12						14.77	2																13.84	2
Q96B45	C10orf32	UPF0693 protein C10orf32	16.78	3	16.51	2	-0.77											16.41	2	16.63	2	0.41			16.09	2
Q96D05	C10orf35	Uncharacterized protein C10orf35																					15.79	2
Q9H7M9	C10orf54	Platelet receptor Gi24	15.11	2	15.47	2	-0.05
Q5T2E6	C10orf76	UPF0668 protein C10orf76	18.55	11	18.92	9	-0.03	20.04	11	18.85	10	-1.06	18.74	7	16.48	4	-1.41	18.72	7	18.67	6	0.07	17.64	4	18.43	8	0.82
Q9H8K7	C10orf88	Uncharacterized protein C10orf88	15.12	3			-17.86			15.15	2		15.9	4			-17.97	15.84	2	15.26	2	-0.57	16.01	4	16.26	5	0.11
Q9H0W9	C11orf54	Ester hydrolase C11orf54	17.44	4	17.49	4	-0.4	18.85	6	17.78	3	-0.92						16.4	3	16.38	2	0.11
Q6ZUT1	C11orf57	Uncharacterized protein C11orf57																13.96	2
Q9H3H3	C11orf68	UPF0696 protein C11orf68	20.84	8	21.19	8	-0.06	21.55	8	21.72	9	0.54	20.16	5	18.67	5	-0.48	19.89	5	19.77	5	-0.01	19.83	5	20.08	6	0.11
Q53FT3	C11orf73	Protein Hikeshi	18.85	5	19.23	5	-0.02	19.99	4	19.64	4	-0.07	16.06	3	14.86	3	-0.12	17.39	3	16.57	3	-0.87	15.79	4	16.08	3	0.16
Q9BUA3	C11orf84	Uncharacterized protein C11orf84	15.39	3	14.69	2	-1.27											14	2	14.62	2	0.9	12.2	2
Q7Z7L8	C11orf96	Uncharacterized protein C11orf96	16.58	2				18	3			-20.91			13.53	2							15.87	2
E9PRG8	C11orf98	Uncharacterized protein C11orf98						17.98	2														18.66	2
Q9HB07	C12orf10	UPF0160 protein MYG1	21.24	12	21.45	14	-0.22	22.29	13	21.79	13	-0.25	20.66	8	18.29	10	-1.54	20.64	12	20.37	12	-0.19	19.12	8	19.5	10	0.28
Q8N999	C12orf29	Uncharacterized protein C12orf29	15.99	3	16.59	5	0.23	16.05	3	17.34	4	1.86	16.14	2	16.13	3	1.32	17.21	5	17.49	7	0.48	17.36	5	17.15	5	-0.5
Q9NQ89	C12orf4	Protein C12orf4			16.66	4	18.72	17.38	5	16.16	3	-1.1			14.67	3	19.15	15.25	2	16.48	4	1.64	14.71	4	15.05	3	0.22
Q96C57	C12orf43	Uncharacterized protein C12orf43	17.08	5	17.11	3	-0.43	18.27	6	17.53	4	-0.53	17.66	4	16.96	4	0.48	17.78	5	17.86	6	0.23	17.15	5	17.3	8	-0.03
Q99622	C12orf57	Protein C10	19.27	5	18.79	4	-1.01	19.59	4	19.46	4	0.19	19.74	5	18.2	5	-0.54	19.04	4	20.06	5	1.38	17.51	5	19.17	5	1.96
Q9UKR5	C14orf1	Probable ergosterol biosynthetic protein 28			16.7	2		18.06	2											15.46	2
Q9NWQ9	C14orf119	Uncharacterized protein C14orf119											17.31	2	16.1	2	-0.14	16.32	2	16.93	2	0.88			17.53	2
Q9BXV9	C14orf142	Uncharacterized protein C14orf142	18.39	3	18.5	3	-0.33	19.01	3	19.05	3	0.39								15.3	3	18.87	16.22	3	15.46	2	-1.22
Q7Z3D6	C14orf159	UPF0317 protein C14orf159	17.16	6	17.85	5	0.33	18.15	6	17.84	5	-0.02	16.71	2	16.68	6	1.3	16.68	2	18.35	6	2.18	15.76	2
Q9Y224	C14orf166	UPF0568 protein C14orf166	22.77	14	22.82	15	-0.4	23.37	13	23.47	14	0.46	20.61	9	19.26	8	-0.31	21.65	11	20.79	12	-0.92	20.63	8	20.43	10	-0.49
Q9Y2V0	C15orf41	Uncharacterized protein C15orf41	15.25	3	15.59	2	-0.07
Q6ZUT6	C15orf52	Uncharacterized protein C15orf52	14.91	4	15.72	3	0.47	16.14	2	15.54	2	-0.37													16.8	2
Q9BV29	C15orf57	Uncharacterized protein C15orf57	16.75	4	16.06	2	-1.26	16.2	3	16.23	2	0.38
Q96S19	C16orf13	UPF0585 protein C16orf13	17.5	4	17.64	4	-0.3	20.31	9	19.33	7	-0.81	16.63	3	16.35	4	0.99	18.97	7	17	5	-2.28	16.4	4	16.48	4	-0.12
Q96GQ5	C16orf58	RUS1 family protein C16orf58	18.39	10	18.36	6	-0.5	19.53	6	18.78	5	-0.54	18.87	8	17	5	-0.94	18.79	5	19.15	8	0.58	17.85	5	18.27	7	0.33
Q7Z3J2	C16orf62	UPF0505 protein C16orf62	20.85	25	20.71	20	-0.62	21.61	27	21.31	27	-0.01	20.61	22	19.68	19	0.2	20.95	22	20.21	22	-0.77	20.43	22	20.54	18	-0.08
Q9BSU1	C16orf70	UPF0183 protein C16orf70	17.7	7	18.23	6	0.15	19.07	8	18.05	6	-0.86	16.84	3	15.2	3	-0.66	16.1	2	14.98	2	-1.24	16.54	4	16.74	3	0.04
Q6PH81	C16orf87	UPF0547 protein C16orf87	14.14	2														14.51	2
Q96GS4	C17orf59	Uncharacterized protein C17orf59	16.88	7	17.46	6	0.21	17.12	5	17.7	5	1.03											15.91	5	15.22	3	-1.13
Q9BQA9	C17orf62	Uncharacterized protein C17orf62	16.06	3	18.41	4	2.24	19.69	4	18.66	4	-0.87	18.24	3	17.43	4	0.35	18.39	3	19.13	2	1.04	18.85	4	19.47	4	0.59
Q9HAS0	C17orf75	Protein Njmu-R1	17.29	9	16.69	5	-1.15	17.22	5	17.5	4	0.67	18.02	7	15.65	5	-1.54	17.38	6	17.6	6	0.41	16.59	6	17.49	6	0.96
Q9BSJ5	C17orf80	Uncharacterized protein C17orf80																14.76	2				14.44	2
Q32NC0	C18orf21	UPF0711 protein C18orf21	14.19	2				13.48	2				15.94	2	15.45	2	0.74			15.58	2		15.42	2	16.26	3	0.88
Q96B23	C18orf25	Uncharacterized protein C18orf25	17.43	3	17.94	3	0.13	16.87	2	17.91	3	1.57	15.26	2				15.7	2	17.13	2	1.89
Q8TCD1	C18orf32	UPF0729 protein C18orf32	15.23	2											14.97	2									14.9	2
Q96DM3	C18orf8	Uncharacterized protein C18orf8	17.35	5	18.16	7	0.47	18.49	7	17.23	4	-1.15	17.24	7	17.17	9	1.25	17.52	7	17.54	6	0.16	17.36	7	18.12	10	0.78
Q9NSK7	C19orf12	Protein C19orf12			17.85	2				17.99	2
Q9UFG5	C19orf25	UPF0449 protein C19orf25	17.47	3	17.88	3	0.01	17.1	3	16.27	2	-0.64	17.82	2	16.82	2	0.12	18.16	2	18.09	2	0.05	18.19	3	18.68	4	0.42
Q9BQ61	C19orf43	Uncharacterized protein C19orf43	17.06	3	16.77	4	-0.79			17.31	4	20.78	17.23	2	15.91	3	-0.27	18.63	4	17.78	3	-0.9	18.58	8	17.67	5	-1.42
Q8N9M1	C19orf47	Uncharacterized protein C19orf47	14.94	3			-17.66	14.84	2						15.37	2		16.24	5	15.01	2	-1.37	13.27	3			-17.69
Q9BSF4	C19orf52	Uncharacterized protein C19orf52	15.64	3			-18.46	18.8	4	17.49	2	-1.2	16.06	2				18.24	5	17.25	3	-1.08	18.21	4	17.2	4	-1.55
Q9NUL5	C19orf66	UPF0515 protein C19orf66	17.52	5	18.92	8	1.15	18.82	6	19.66	8	1.33	18.7	4	18.44	8	1.02	17.77	5	19.52	11	2.28	17.37	3	19.42	9	2.48
Q9NS00	C1GALT1	Glycoprotein-N-acetylgalactosamine 3-beta-galactosyltransferase 1	20.5	9	21.43	14	0.61	21.69	11	22.37	12	1.14	20.25	10	19.69	10	0.65	20.69	11	20.9	11	0.39	20.09	9	20.48	10	0.29
Q96EU7	C1GALT1C1	C1GALT1-specific chaperone 1	19.9	12	21.12	11	0.94	20.83	14	21.31	14	0.91	18.56	8	17.93	8	0.57	19.29	10	20.11	13	1.14	19.25	10	19.23	12	-0.25
Q6ZSJ8	C1orf122	Uncharacterized protein C1orf122																14.04	2	16.16	2	2.73			14.15	2
Q9NWV4	C1orf123	UPF0587 protein C1orf123	18.62	3	20.07	5	1.21	20.83	4	19.23	4	-1.55	18.93	2	17.44	2	-0.48	19	3	18.11	2	-0.95	18.83	3	17.6	2	-1.84
Q8NDD1	C1orf131	Uncharacterized protein C1orf131	15.42	2									16.67	3	15.04	2	-0.65	15.3	2	15.72	2	0.65			15.44	2
Q8IYL3	C1orf174	UPF0688 protein C1orf174																15.29	2
Q9H425	C1orf198	Uncharacterized protein C1orf198	17.09	5	15.62	2	-2.15	17.98	5	16.17	3	-1.79						16.02	4	15.19	4	-0.88	15.82	3	17.33	3	1.77
Q9BWL3	C1orf43	Uncharacterized protein C1orf43			15.75	3	17.67	16.1	2											15.11	2				15.17	2
Q9BV19	C1orf50	Uncharacterized protein C1orf50	17.24	4	16.3	2	-1.54	16.62	2	17.05	2	0.85
P02745	C1QA	Complement C1q subcomponent subunit A											16.28	2
P02746	C1QB	Complement C1q subcomponent subunit B													15.68	2
Q07021	C1QBP	Complement component 1 Q subcomponent-binding protein	23.1	9	23.63	8	0.15	23.78	9	23.93	7	0.52	23.3	8	21.72	8	-0.58	23.2	8	22.75	8	-0.41	22.26	8	22.5	8	0.09
P02747	C1QC	Complement C1q subcomponent subunit C						15.52	2				18.73	4	16.91	4	-0.88	16.45	3	16.72	3	0.47	16.68	3	16.48	3	-0.49
P00736	C1R	Complement C1r subcomponent	16.36	5	18.7	10	2.23	18.39	11	19.9	14	2.12			17.03	8	22.01	14.68	2	19.44	12	5.96			18.1	7	23.61
P09871	C1S	Complement C1s subcomponent			18.85	14	21.24	17.29	3	19.44	14	2.88			15.13	4	19.7			17.24	4	21.24			15.45	3	20.12
P06681	C2	Complement C2			16.14	3	18.12																		14.59	2
Q5TEA3	C20orf194	Uncharacterized protein C20orf194	14.78	2						15.35	2		15.18	3	14.61	3	0.64	15.59	3	16.66	4	1.45	16.22	4	16.84	5	0.59
Q9GZN8	C20orf27	UPF0687 protein C20orf27	19.11	7	19.53	4	0.02	19.63	5	19.93	3	0.7	18.44	4	17.79	3	0.54	18.3	4	18.17	5	-0.02	17.64	4	18.89	6	1.42
O43822	C21orf2	Protein C21orf2	15.13	2				17.43	2				13.97	2						16.03	3	19.76			15.52	2
P30042	C21orf33	ES1 protein homolog	20.21	8	20.99	10	0.44	21.4	10	20.72	9	-0.46	19.21	4	17.66	2	-0.55			18.51	3	22.8	18.54	3	18.51	2	-0.26
P57076	C21orf59	UPF0769 protein C21orf59	16.21	4	15.81	2	-0.92	16.95	3	15.83	2	-0.98	16.1	3			-18.22	15.15	2
Q9Y426	C2CD2	C2 domain-containing protein 2	16.79	5	17.83	5	0.74	17	2	15.62	2	-1.29	16.63	4	15.14	4	-0.48	17.43	7	16.91	5	-0.5	15.17	4	14.03	2	-1.72
O14523	C2CD2L	C2 domain-containing protein 2-like	14.15	2	15.7	2	1.32	16.4	2	16.93	3	0.97	14.41	2	12.92	2	-0.48	16.55	4			-20.13	15.54	3			-20.68
Q4AC94	C2CD3	C2 domain-containing protein 3											13.97	2											14.88	2
Q8TF44	C2CD4C	C2 calcium-dependent domain-containing protein 4C																		15.01	2
Q86YS7	C2CD5	C2 domain-containing protein 5	18.19	13	18.16	8	-0.5	17.59	4	18.37	8	1.26	17.06	6	15.88	7	-0.1	18.9	14	17.97	13	-1	17.78	13	17.49	6	-0.6
Q68DN1	C2orf16	Uncharacterized protein C2orf16													12.99	2
Q9H6R7	C2orf44	WD repeat and coiled-coil-containing protein C2orf44			14.8	3	16.57											16.35	2	15.42	3	-1	16.09	3			-21.41
Q8WWC4	C2orf47	Uncharacterized protein C2orf47	18.38	2	17.53	2	-1.44	17.78	2	17.47	2	-0.02	17.6	3	16.16	3	-0.41	18.34	3	18.25	3	0.03	17.91	3	17.28	3	-1.05
Q9BVC5	C2orf49	Ashwin																16.06	3			-19.53
Q8N8R5	C2orf69	UPF0565 protein C2orf69			17.39	2		17.5	2	16.82	2	-0.46	17.63	2	15.78	2	-0.91	16.83	3	16.51	3	-0.26	16.06	2
Q3KRA6	C2orf76	UPF0538 protein C2orf76																					15.74	2
P01024	C3	Complement C3	19.6	22	20.36	15	0.41	19.83	10	19.49	14	-0.06	24.4	61	22.65	45	-0.79	21.98	28	22.73	38	1.05	22.73	37	22.73	36	-0.22
Q8ND61	C3orf20	Uncharacterized protein C3orf20																11.98	2
Q5JPI3	C3orf38	Uncharacterized protein C3orf38	17.61	7	18.66	6	0.75	18.87	8	19.32	7	0.87	16.97	5	16.92	6	1.27	18.48	4	18.48	5	0.14	17.64	4	18.03	5	0.29
Q8NDZ4	C3orf58	Deleted in autism protein 1	15.38	2	17.66	5	2.16	17.01	3	18.21	6	1.76	17.18	5	15.21	2	-1.06	17.01	4	16.97	4	0.09			16.86	6	21.97
P0C0L4	C4A	Complement C4-A	17.23	2				21.01	23	22.15	40	1.69	21.71	36	20.78	37	0.2			16.14	2
P0C0L5	C4B	Complement C4-B	20.26	29	21.52	34	0.99						17.01	2				20.88	29	21.91	40	1.4	19.82	22	20.34	31	0.46
P04003	C4BPA	C4b-binding protein alpha chain	16.48	4	16.46	3	-0.48	16.49	3			-19.13	19.85	11	18.66	8	-0.11	17.84	5	19.51	11	2.18	18.77	11	18.72	9	-0.29
P20851	C4BPB	C4b-binding protein beta chain											15.29	2
Q9NWY4	C4orf27	UPF0609 protein C4orf27	18.13	8	17.79	4	-0.85	18.71	7	17.27	5	-1.36	18.75	8	17.26	7	-0.48	19.2	8	18.54	8	-0.67	17.83	6	17.79	5	-0.28
Q8WVX3	C4orf3	Uncharacterized protein C4orf3	17.41	2	18.88	2	1.23	18.94	2	18.57	2	-0.09			17.28	2		17.87	2	16.63	2	-1.38	18.16	2	18.01	2	-0.42
Q8N8J7	C4orf32	Uncharacterized protein C4orf32	17.1	3			-20.14	16.61	2				15.53	2	16.07	2	1.99
P01031	C5	Complement C5											16.03	3	14.87	2	-0.07			13.22	2
Q49AR2	C5orf22	UPF0489 protein C5orf22	16.29	5	15.94	3	-0.86	18.21	5	17.24	3	-0.8	17.04	4	13.48	2	-2.99	16.41	4	16.48	3	0.22	15.83	3	15.48	2	-0.68
Q7Z6I8	C5orf24	UPF0461 protein C5orf24	14.15	2	16.4	3	2.13	17.5	3			-20.32						17.01	4	15.24	2	-2.03			14.7	2
Q96GV9	C5orf30	UNC119-binding protein C5orf30								16.56	2		15.67	2	15.3	2	0.88	17.13	3			-20.84	14.56	2	16.84	3	2.78
A6NDU8	C5orf51	UPF0600 protein C5orf51	18.83	8	19.78	7	0.63	20.01	10	19.82	7	0.12	18.2	5	16.18	4	-1.12	19.5	5	18.89	7	-0.61	17.19	4	18.07	6	0.94
Q9H6K1	C6orf106	Uncharacterized protein C6orf106	16.3	3	16.44	2	-0.3	16.8	4	16.01	3	-0.59	15.77	2	13.06	2	-1.96						13.98	2
Q7Z4R8	C6orf120	UPF0669 protein C6orf120	17.25	2	17.44	2	-0.24	18.5	2	17.62	2	-0.7	17.99	2	16.47	2	-0.51	18.72	2	16.96	2	-2.02	17.84	2	17.71	2	-0.39
Q8IYR0	C6orf165	UPF0704 protein C6orf165																		15.55	2
Q9P0P8	C6orf203	Uncharacterized protein C6orf203			17.1	2		16.51	2	18.12	2	2.24						16.83	2	16.86	4	0.17	15.23	2
O95873	C6orf47	Uncharacterized protein C6orf47	16.04	3	17.98	4	1.77											15.4	2
Q6UWU4	C6orf89	Bombesin receptor-activated protein C6orf89	16.5	6	15.3	3	-1.84	16.61	3	16.9	2	0.68	17.98	5	16.89	5	0.01	17.23	5	17.32	3	0.25	17.12	5	17.58	5	0.38
P10643	C7	Complement component C7																					14.5	3			-19.31
Q9BPX7	C7orf25	UPF0415 protein C7orf25	17.2	5	17.26	5	-0.39	17.94	5	17.2	3	-0.53	14.01	2	13.28	2	0.45	16.83	5	16.2	4	-0.64	15.53	3	15.43	3	-0.35
Q96N11	C7orf26	Uncharacterized protein C7orf26	14.95	2	16.79	2	1.66	17.32	2	17.33	2	0.35	16.14	3	12.7	2	-2.84	15.59	3	15.33	2	-0.18
Q8WVR3	C7orf43	Uncharacterized protein C7orf43	14.31	2									15.41	3			-17.38
Q9BRJ6	C7orf50	Uncharacterized protein C7orf50	19.39	6	19.05	6	-0.85	19.68	7	17.12	4	-2.68	19.87	7	19.21	7	0.53	20.71	7	20.1	6	-0.61	18.49	5	19.31	8	0.86
Q96HJ9	C7orf55	UPF0562 protein C7orf55	15.77	2						16.92	3	20.32
Q1RMZ1	C7orf60	Probable methyltransferase BTM2 homolog						14.95	2
P07358	C8B	Complement component C8 beta chain											16.15	4	13.43	2	-1.97			16.84	5	20.75
Q9H7E9	C8orf33	UPF0488 protein C8orf33	18.29	4	17.48	4	-1.39	17.88	3	16.97	2	-0.73	19.05	5	17.78	3	-0.21	18.91	5	19.15	5	0.43	18.77	5	18.1	4	-1.1
Q8N0T1	C8orf59	Uncharacterized protein C8orf59																		15.63	2		15.24	2
Q6P1X6	C8orf82	UPF0598 protein C8orf82	18.27	5	18.7	4	0.03	18.36	5	19.05	5	1.16	16.87	3	16.52	4	0.91	18.76	5	17.76	4	-1.09	16.38	2	16.64	3	0.12
P02748	C9	Complement component C9	16.68	4	15.55	2	-1.76	16.05	2				20.59	10	17.56	7	-2.35	16.92	2	18.1	6	1.58	17.83	5	18.78	10	1.03
Q5T280	C9orf114	Putative methyltransferase C9orf114	17.06	4	16.86	3	-0.69	16.55	3	16.22	2	-0.05	16.41	3			-18.59	17.12	4	17.01	4	0	16.35	2	17.54	4	1.34
Q9BUH6	C9orf142	Protein PAXX	18.85	9	18.28	7	-1.12	19.39	8	19.04	7	-0.07	18.43	5	17.32	4	-0.01	18.26	5	18.34	4	0.23	19	6	18.77	6	-0.53
Q5T6V5	C9orf64	UPF0553 protein C9orf64	18.84	8	18.56	7	-0.78	20.26	9	20	8	0.04	18.53	7	17.88	7	0.54	18.29	5	19.13	8	1.16	18.4	8	18.43	8	-0.18
Q9NZ63	C9orf78	Uncharacterized protein C9orf78																		16.28	3	20.07	15.48	3	16.41	3	1
O43570	CA12	Carbonic anhydrase 12	19.29	8	19.01	7	-0.78	17.87	5	19.64	7	2.43	19.01	6	16.68	5	-1.5	20.44	7	19.13	7	-1.47	17.09	6	17.5	7	0.32
Q8N1Q1	CA13	Carbonic anhydrase 13			16.54	3	18.58	18.11	2	18.4	3	0.68			15.92	2
P00918	CA2	Carbonic anhydrase 2			19.21	6	21.65	15.95	2	20.6	8	5.83													13.53	2
Q9H8G2	CAAP1	Caspase activity and apoptosis inhibitor 1	16.68	5	16.93	3	-0.17	17.02	4	17.23	3	0.59	16.55	3	15.82	3	0.45	16.24	2	16.96	5	1.02	15.65	4	14.62	2	-1.58
Q9Y376	CAB39	Calcium-binding protein 39	20.15	12	20.6	10	0.06	21.64	11	20.94	8	-0.48	19.67	12	19.42	10	1.03	19.94	10	20.59	12	0.93	18.65	10	20.2	11	1.82
Q9H9S4	CAB39L	Calcium-binding protein 39-like								15.88	2
Q9Y6J0	CABIN1	Calcineurin-binding protein cabin-1	15.14	3	14.27	3	-1.46	14.14	2				15.83	4	15.27	2	0.65	17.35	5	15.4	5	-2.25			15.27	2
Q8TDN4	CABLES1	CDK5 and ABL1 enzyme substrate 1	14.33	2				16.25	3			-18.84
Q5VU97	CACHD1	VWFA and cache domain-containing protein 1	14.28	3	15.54	4	0.99			17.14	5	20.58	15.83	3			-17.89			15.69	4	19.35			16.06	5	20.92
Q9P0X4	CACNA1I	Voltage-dependent T-type calcium channel subunit alpha-1I																							14.89	2
P54289	CACNA2D1	Voltage-dependent calcium channel subunit alpha-2/delta-1	21.1	30	22.31	28	0.93	23.92	34	23.35	35	-0.33	20.47	20	20.21	24	1.02	20.79	25	21.2	31	0.64	20.38	24	20.57	27	0.03
Q08289	CACNB2	Voltage-dependent L-type calcium channel subunit beta-2																15.95	2
Q8WUQ7	CACTIN	Cactin	17.03	5	16.74	5	-0.79	17.61	6	17.34	4	0.02	18.33	8	15.58	4	-2.01	17.63	4	18.56	10	1.27	18.1	7	17.18	6	-1.43
Q86Y37	CACUL1	CDK2-associated and cullin domain-containing protein 1	16.09	5	16.35	3	-0.16	17.12	5	16.14	3	-0.81
Q9HB71	CACYBP	Calcyclin-binding protein	22.62	16	22.98	16	-0.05	22.9	15	22.08	16	-0.63	22.1	15	20.81	11	-0.23	22.55	14	21.82	14	-0.76	21.37	11	21.41	10	-0.17
P27708	CAD	CAD protein	23.89	86	23.64	73	-0.75	24.29	70	23.73	69	-0.32	24.05	72	22.93	72	-0.03	24.35	75	23.87	73	-0.45	23.37	59	23.28	68	-0.34
Q9BY67	CADM1	Cell adhesion molecule 1						16.83	2	18.13	6	1.88	14.4	2	15.74	3	2.96	15.55	2	17.23	4	2.19
Q9ULU8	CADPS	Calcium-dependent secretion activator 1	14.49	2
Q86UW7	CADPS2	Calcium-dependent secretion activator 2			16.32	4	18.32	16.85	5	17.15	5	0.7	16.29	2	15.07	5	-0.15			16.73	6	20.62			14.32	2
P22676	CALB2	Calretinin						16.71	2
Q9P1Z2	CALCOCO1	Calcium-binding and coiled-coil domain-containing protein 1	17.6	9	19.14	10	1.31	18	7	18.33	6	0.73	17.73	6	15.5	4	-1.37	18.27	7	18.67	9	0.63	16.68	4	17.01	4	0.21
Q13137	CALCOCO2	Calcium-binding and coiled-coil domain-containing protein 2	18.67	12	19.63	11	0.64	18.88	8	18.89	11	0.35	17.68	8	16.58	6	0	18.27	11	18.16	10	0	18.3	12	18.37	14	-0.13
Q05682	CALD1	Caldesmon	26.09	50	26.56	39	0.08	26.99	43	26.57	43	-0.15	25.52	36	24.98	37	0.68	25.87	44	25.61	39	-0.18	25.62	43	25.86	43	0.09
Q9HA72	CALHM2	Calcium homeostasis modulator protein 2	14.94	2	15.24	2	-0.12
P62158	CALM1	Calmodulin	24.95	10	25.43	9	0.09	25.89	9	25.72	10	0.14	23.85	10	22.44	8	-0.38	22.09	8	23.73	8	2.14	22.3	8	22.8	8	0.44
P27797	CALR	Calreticulin	26.87	28	27.06	28	-0.24	27.87	28	27.76	30	0.21	26.49	25	25.16	22	-0.28	27.05	23	26.76	24	-0.22	25.94	26	26.12	26	0.01
O43852	CALU	Calumenin	26.22	29	26.57	28	-0.06	26.35	28	26.72	28	0.78	24.85	27	23.62	25	-0.16	24.97	26	25.36	31	0.61	24.5	26	24.49	26	-0.24
Q14012	CAMK1	Calcium/calmodulin-dependent protein kinase type 1	19.13	10	19.09	11	-0.51	20.04	9	19.05	5	-0.83	19.92	12	18.59	12	-0.28	19.92	14	20.15	13	0.42	18.53	11	19.45	11	0.99
Q8IU85	CAMK1D	Calcium/calmodulin-dependent protein kinase type 1D	17.98	5	18.4	5	0.02	19.02	7	19.91	11	1.39	18.36	5	18.48	6	1.48	17.99	4	18.02	6	0.17	16.35	5	17.46	5	1.24
Q13557	CAMK2D	Calcium/calmodulin-dependent protein kinase type II subunit delta	23.17	17	23.64	17	0.08	24.13	16	23.85	17	0.01	23.01	17	22.06	17	0.18	23.18	18	23.16	19	0.11	22.6	18	22.67	17	-0.13
Q13555	CAMK2G	Calcium/calmodulin-dependent protein kinase type II subunit gamma	19.98	8	20.11	10	-0.31	20.78	7	20.36	7	-0.15	18.78	7	17.25	7	-0.52	18.81	8	18.71	6	0.01	18.68	7	18.85	6	0
Q16566	CAMK4	Calcium/calmodulin-dependent protein kinase type IV	17.68	7	17.66	5	-0.48	17.99	7	17.84	7	0.16	19.27	11	17.28	7	-1.08	19.39	9	18.7	10	-0.71	17.95	8	17.94	7	-0.24
Q8N5S9	CAMKK1	Calcium/calmodulin-dependent protein kinase kinase 1	14.98	2				16.93	3			-19.65	16.45	3	15.67	3	0.39	17.74	5	15.68	2	-2.39	16.13	3			-21.46
Q96RR4	CAMKK2	Calcium/calmodulin-dependent protein kinase kinase 2	17.13	8	18.26	10	0.84	19.02	6	18.53	6	-0.24	17.06	3	16.36	4	0.48	17.24	5	17.21	6	0.1	16.94	5	16.8	5	-0.41
Q7Z624	CAMKMT	Calmodulin-lysine N-methyltransferase													14.64	2				14.59	2
P49069	CAMLG	Calcium signal-modulating cyclophilin ligand	18.57	11	18.15	5	-0.94	18.88	7	17.91	5	-0.8	17.47	4	15.28	2	-1.33	18.32	8	17.97	7	-0.29	17.82	6	17.71	3	-0.37
Q5T5Y3	CAMSAP1	Calmodulin-regulated spectrin-associated protein 1	18.43	17	18.78	13	-0.06	18.81	11	18.11	8	-0.48	18.32	11	16.99	10	-0.28	18.79	14	18.38	13	-0.37	17.69	8	18.09	13	0.3
Q08AD1	CAMSAP2	Calmodulin-regulated spectrin-associated protein 2	18.7	14	19.21	14	0.13	19.9	13	19.41	12	-0.24	18.99	13	17.39	12	-0.61	19.21	17	18.97	15	-0.16	18.61	19	18.24	12	-0.71
Q86VP6	CAND1	Cullin-associated NEDD8-dissociated protein 1	24.51	53	24.85	45	-0.07	25.82	51	25.29	48	-0.28	24.77	48	23.62	48	-0.06	24.93	52	24.72	51	-0.12	23.99	47	24.36	50	0.26
O75155	CAND2	Cullin-associated NEDD8-dissociated protein 2											13.27	2				14.68	3	15.03	3	0.56
Q8WVQ1	CANT1	Soluble calcium-activated nucleotidase 1	17.3	6	19.49	11	2.06	19.05	8	19.49	11	0.86	18.22	6	17.04	6	-0.1	19.31	10	19.04	10	-0.19	17.66	6	17.69	6	-0.18
P27824	CANX	Calnexin	25.73	32	25.94	29	-0.22	26.69	33	26.18	31	-0.26	25.68	26	24.4	21	-0.22	25.61	28	25.73	29	0.28	24.77	27	25.04	28	0.13
Q01518	CAP1	Adenylyl cyclase-associated protein 1	25.76	32	26.2	30	0.05	26.66	31	26.1	30	-0.32	25.35	36	24.57	32	0.39	25.65	37	25.28	36	-0.32	24.95	34	25.4	36	0.37
P40123	CAP2	Adenylyl cyclase-associated protein 2	21.11	17	21.49	20	-0.02	22.22	19	21.9	17	-0.04	19.73	10	18.68	11	0.06	19.72	10	19.74	11	0.16	20.29	14	20.05	13	-0.54
P40121	CAPG	Macrophage-capping protein	22.92	11	23.06	11	-0.3	23.92	12	23.81	12	0.21	23.02	11	21.72	11	-0.24	22.95	13	23.35	12	0.63	22.3	10	22.39	11	-0.1
P07384	CAPN1	Calpain-1 catalytic subunit	24.01	40	24.63	36	0.25	25.05	38	24.97	38	0.25	23.69	37	23	35	0.5	24.15	38	24.14	37	0.12	23.38	35	23.33	37	-0.29
O75808	CAPN15	Calpain-15	14.03	2	17.29	6	3.29	17.35	7	16.22	2	-0.99	15.89	3	15.38	5	0.71	16.48	5	16.27	4	-0.12	15.49	3	16.11	4	0.59
P17655	CAPN2	Calpain-2 catalytic subunit	25.74	41	25.98	40	-0.18	25.89	36	25.87	36	0.32	25.31	33	24.21	29	0	25.36	38	25.12	37	-0.16	25.03	30	25.12	33	-0.1
O15484	CAPN5	Calpain-5	17.33	6	18.21	7	0.55	17.92	4	17.55	5	-0.09	17.83	9	16.71	7	-0.03	19.06	11	19.14	10	0.23	16.95	6	17.53	7	0.54
Q9Y6W3	CAPN7	Calpain-7	18.39	15	18.34	11	-0.52	19.27	14	18.81	12	-0.2	19.15	14	17.46	11	-0.72	18.8	12	19.23	16	0.66	19.07	13	18.54	12	-0.92
P04632	CAPNS1	Calpain small subunit 1	24.33	11	24.51	10	-0.25	24.74	11	24.75	11	0.35	21.85	8	21.16	7	0.5	22.04	9	22.3	9	0.45	21.25	6	21.7	6	0.37
Q14444	CAPRIN1	Caprin-1	22.78	18	23.21	16	0.03	23.08	16	23.03	14	0.28	23.06	13	21.95	13	-0.01	22.99	13	23.33	18	0.55	22.39	15	22.45	14	-0.14
Q13938	CAPS	Calcyphosin								16.22	2				15.78	3	20.49
P52907	CAPZA1	F-actin-capping protein subunit alpha-1	24.02	10	24.81	13	0.45	24.78	10	25.17	14	0.8	22.64	10	22.05	11	0.62	23.05	12	22.78	11	-0.19	21.9	8	22.22	8	0.2
P47755	CAPZA2	F-actin-capping protein subunit alpha-2	23.62	16	24.01	12	-0.01	24.31	14	23.64	12	-0.45	22.61	13	20.99	11	-0.63	22.71	12	22.78	14	0.22	22.14	13	22.64	12	0.44
P47756	CAPZB	F-actin-capping protein subunit beta	24.32	17	24.97	16	0.29	25.36	17	24.88	17	-0.22	23.42	17	22.52	18	0.24	23.41	16	23.82	18	0.64	23.33	20	23.73	20	0.3
Q9BWT7	CARD10	Caspase recruitment domain-containing protein 10											15.69	2
Q96LW7	CARD19	Caspase recruitment domain-containing protein 19	18.14	4	18.66	6	0.14	18.64	2	18.2	3	-0.18	17.62	3	16.43	3	-0.11	17.7	2	15.26	2	-2.85	17.99	4	16.83	3	-1.75
Q9BX69	CARD6	Caspase recruitment domain-containing protein 6	16.9	8	17.64	6	0.39	15.71	3	18.43	12	3.55	16.17	4	15.22	4	0.18	16.2	5	17.42	10	1.63	15.38	4	17.03	6	1.95
Q9Y2V2	CARHSP1	Calcium-regulated heat stable protein 1	19.03	4	19.76	4	0.38	20.39	3	21.13	5	1.22	19.77	5	17.63	4	-1.26	19.56	4	19.02	5	-0.53	17.87	2	18.09	4	0.07
Q8IW45	CARKD	ATP-dependent (S)-NAD(P)H-hydrate dehydratase	17.51	6	18.51	9	0.69	19.64	9	19.37	8	0.02	17.09	4	14.95	2	-1.26	17.46	4	16.86	3	-0.6	15.9	3	16.15	3	0.11
Q86X55	CARM1	Histone-arginine methyltransferase CARM1	21.72	19	21.52	16	-0.69	22	13	22.02	14	0.37	21.88	17	20.7	12	-0.1	21.97	19	22.15	16	0.36	20.94	15	21.06	13	-0.06
Q8N4J0	CARNMT1	Carnosine N-methyltransferase	17.11	5			-20.15	17.46	2	17.49	3	0.38	16.95	2	16	2	0.18	17.86	6	16.85	4	-1.1	16.22	3	15.89	2	-0.66
P49589	CARS	Cysteine--tRNA ligase	23.22	30	23.65	33	0.03	24.32	38	24.22	37	0.22	23.44	29	22.09	28	-0.31	23.22	30	23.7	38	0.72	22.66	32	23.38	34	0.73
Q9HA77	CARS2	Probable cysteine--tRNA ligase	19.73	10	20.39	11	0.3	20.44	10	19.98	6	-0.2	19.89	12	18.89	9	0.12	20.43	14	20.55	14	0.28	20.12	12	20.1	12	-0.25
O15234	CASC3	Protein CASC3	16.2	4	15.84	2	-0.88	15.46	2				16.22	2	14.78	3	-0.41			14.58	2		16.06	2	16.46	4	0.3
Q6P4E1	CASC4	Protein CASC4	20.98	15	21.51	16	0.15	21.68	12	20.75	11	-0.76	20.49	12	18.82	14	-0.69	19.96	11	20.03	13	0.22	19.86	14	19.28	10	-0.99
Q8NG31	CASC5	Protein CASC5											15.69	3			-17.72						15.7	5	15.67	2	-0.26
O14936	CASK	Peripheral plasma membrane protein CASK	19.82	21	19.99	15	-0.27	21.65	17	20.96	22	-0.47	20.05	14	18.68	11	-0.33	20	12	20.24	19	0.43	19.6	14	19.81	15	0.05
Q8WXE0	CASKIN2	Caskin-2	16.92	6	17.03	7	-0.33	18.19	6	17.78	7	-0.14	15.86	3	16.15	4	1.69	18.47	9	16.63	6	-2.12	16.3	5	16.22	3	-0.33
P29466	CASP1	Caspase-1	16.18	4	20.17	15	4.13	16.13	3	19.7	9	4.56			16.86	5	21.81			18.81	10	23.17			17.88	7	23.32
Q6UXS9	CASP12	Inactive caspase-12											15.84	2
P42575	CASP2	Caspase-2	17.11	5	16.88	2	-0.73	17.7	6	17.67	5	0.31	16.28	3			-18.43	17.22	7	16.17	3	-1.15	17.07	6	16.98	7	-0.34
P42574	CASP3	Caspase-3	21.24	13	20.54	7	-1.27	22.16	13	21.99	13	0.14	20.25	10	19.61	7	0.56	19.1	8	20.26	9	1.56	18.96	9	19.49	8	0.47
P49662	CASP4	Caspase-4	19.43	11	20.76	11	1.07	20.46	7	21.06	11	1.05			17.52	7	22.61	16.77	5	19.61	12	3.61	18.36	6	19.16	7	0.83
P55212	CASP6	Caspase-6	18.63	8	17.95	5	-1.24	20.03	7	17.86	6	-2.22	18.38	7	17.8	4	0.63	18.48	6	18.49	5	0.15	17.75	5	17.96	6	0.05
P55210	CASP7	Caspase-7	18.18	9	19.54	10	1.1	19.65	6	19.45	10	0.11	18.22	4	18.72	9	1.94	18.11	6	19.44	8	1.76	17.23	5	18.65	8	1.65
Q14790	CASP8	Caspase-8	18.14	9	19.97	14	1.65	20.06	12	20.79	14	1.2	18.61	7	17.98	10	0.57	19.3	8	19.76	14	0.7	17.26	7	18.21	10	1.03
Q9UKL3	CASP8AP2	CASP8-associated protein 2								15.95	2									14.02	2
P55211	CASP9	Caspase-9	16.09	3			-18.98								13.8	2				16.1	2
P20810	CAST	Calpastatin	23.74	38	24.51	35	0.43	25.06	38	24.74	38	-0.04	23.74	30	22.72	31	0.1	23.36	27	23.81	34	0.69	23.28	33	23.21	31	-0.32
P04040	CAT	Catalase	22.54	26	22.78	24	-0.18	22.65	21	22.67	26	0.37	21.41	17	20.28	16	-0.04	22.11	21	21.09	20	-1.11	21.59	20	21.53	21	-0.3
Q03135	CAV1	Caveolin-1	24.24	10	24.24	9	-0.46	24.76	9	24.92	11	0.53	23.7	7	21.87	6	-0.89	23.41	6	23.12	7	-0.22	22.4	7	23.01	9	0.58
P51636	CAV2	Caveolin-2	21.16	6	20.93	5	-0.73	21.74	6	20.98	5	-0.56	19.65	5	18.57	6	0.02	19.83	5	19.74	5	0.03	19.42	5	19.23	6	-0.47
Q13951	CBFB	Core-binding factor subunit beta	18.55	4	19.16	5	0.24	19.39	3	19.72	6	0.73	19.36	3	18.21	2	-0.06	19.33	2	18.34	3	-1.08	18.81	3	19.57	3	0.78
P22681	CBL	E3 ubiquitin-protein ligase CBL	18.49	10	19.73	15	0.97	19.98	14	19.62	11	-0.08	19.93	16	19.03	14	0.24	20.68	18	20.09	17	-0.59	19.58	14	19.19	12	-0.74
Q13191	CBLB	E3 ubiquitin-protein ligase CBL-B	18.73	17	18.87	9	-0.3	18.73	8	19.33	15	1.05	18.81	10	18.5	11	0.96	19.15	11	19.98	15	1.15	18.33	9	18.59	10	0.12
Q75N03	CBLL1	E3 ubiquitin-protein ligase Hakai			15.84	2																			16.37	3	21.33
P16152	CBR1	Carbonyl reductase [NADPH] 1	24.02	17	24.57	17	0.17	25.06	17	24.84	17	0.08	23.19	14	22.41	17	0.39	23.11	14	23.12	16	0.15	23.13	17	23.24	17	-0.08
O75828	CBR3	Carbonyl reductase [NADPH] 3	20.56	11	21.67	13	0.82	21.95	14	22.52	13	1.01	20.82	8	19.57	13	-0.18	20.78	12	20.19	14	-0.59	19.14	8	19.87	9	0.74
P35520	CBS	Cystathionine beta-synthase	20.92	16	20.74	13	-0.67	21.66	10	21.2	12	-0.2	19.74	11	18.75	8	0.13	20.83	10	20.07	10	-0.79	20.43	9	20.97	11	0.49
Q9BRT8	CBWD1	COBW domain-containing protein 1						18.51	10	18.65	6	0.51	17.18	5	15.59	4	-0.6	17.01	5			-20.69	14.99	3			-19.96
Q8IUF1	CBWD2	COBW domain-containing protein 2	18.9	12	18.61	9	-0.79													17.81	9	21.94			16.8	6	21.89
P83916	CBX1	Chromobox protein homolog 1	18.72	5	18.27	6	-0.98	21.39	8	20.6	9	-0.59	18.3	4	16.67	4	-0.65	16.79	3	16.26	2	-0.51	16.7	2
Q13185	CBX3	Chromobox protein homolog 3	21.3	8	21.47	8	-0.27	21.63	6	20.46	6	-1.04	20.82	7	20.22	4	0.61	20.12	5	18.99	4	-1.25	19.92	6	20.67	6	0.76
O00257	CBX4	E3 SUMO-protein ligase CBX4													15.66	4	20.35
P45973	CBX5	Chromobox protein homolog 5	19.53	7	19.35	5	-0.67	20.99	9	20.54	9	-0.19	20.28	5	18.59	5	-0.72	20.81	8	20.29	9	-0.5	19.35	5	19.19	7	-0.43
O95503	CBX6	Chromobox protein homolog 6	15.61	2	15.04	2	-1.12	17.12	3			-19.87	15.27	3	14.33	2	0.19			16.3	2
Q9HC52	CBX8	Chromobox protein homolog 8	15.94	4			-18.81						15.98	3	15.47	3	0.71
Q6P1N0	CC2D1A	Coiled-coil and C2 domain-containing protein 1A	19.82	20	20.6	17	0.44	21.38	20	20.77	17	-0.38	20.42	22	19.8	26	0.58	20.8	20	20.55	20	-0.17	20.1	21	20.16	20	-0.14
Q5T0F9	CC2D1B	Coiled-coil and C2 domain-containing protein 1B	19.65	13	19.6	11	-0.52	19.95	12	19.85	10	0.22	20.57	14	19.37	15	-0.12	19.69	11	20.37	14	0.97	19.35	14	19.88	15	0.47
Q8IX12	CCAR1	Cell division cycle and apoptosis regulator protein 1	20.8	20	21.63	19	0.49	21.38	22	21.17	19	0.09	21.48	19	20.45	18	0.08	21.8	21	21.58	22	-0.13	21.08	18	20.72	19	-0.7
Q8N163	CCAR2	Cell cycle and apoptosis regulator protein 2	22.04	34	22.52	33	0.09	23.35	32	22.59	29	-0.56	23.17	32	21.68	29	-0.48	23.56	29	23.3	33	-0.18	22.43	28	22.28	27	-0.42
Q6UXH8	CCBE1	Collagen and calcium-binding EGF domain-containing protein 1			17.59	2		17.71	2				17.83	4	16.64	5	-0.11	18.08	4	16.29	2	-2.06	17.19	4	16.78	3	-0.76
Q16773	CCBL1	Kynurenine--oxoglutarate transaminase 1	16.04	2	15.71	2	-0.84			16.52	3	19.84
Q6YP21	CCBL2	Kynurenine--oxoglutarate transaminase 3	20.12	14	21.11	13	0.68	20.97	11	21.12	12	0.52	20.26	10	19.19	14	0.03	20.39	13	20.9	13	0.76	19.75	10	19.66	10	-0.34
Q96A19	CCDC102A	Coiled-coil domain-containing protein 102A			16.73	3	18.8	17.11	4	16.44	2	-0.45
Q9NWR8	CCDC109B	Calcium uniporter regulatory subunit MCUb	15.7	2	18.33	6	2.57	16.82	3	16.62	4	0.11						17.93	7	16.69	4	-1.38	17.35	4	17.06	5	-0.6
Q96NT0	CCDC115	Coiled-coil domain-containing protein 115			14.87	2							17.42	2
Q8WUD4	CCDC12	Coiled-coil domain-containing protein 12	15.32	2	15.87	3	0.17			15.63	2							16.63	2				15.01	2
Q96CT7	CCDC124	Coiled-coil domain-containing protein 124	18.46	7	18.62	7	-0.28	19.55	5	19.17	5	-0.11	19.93	5	18.23	6	-0.73	20.24	9	19.32	5	-0.99	19.93	9	20.47	11	0.49
Q96BQ5	CCDC127	Coiled-coil domain-containing protein 127	15.92	3	17.3	4	1.13	16.28	3	17.35	3	1.61	14.69	2	13.66	2	0.08			15.51	2		15.01	2	13.82	2	-1.79
P13994	CCDC130	Coiled-coil domain-containing protein 130			15.41	3	17.28
Q9H6E4	CCDC134	Coiled-coil domain-containing protein 134	17.76	5	17.77	5	-0.45	18.33	5	17.35	3	-0.81	18.59	7	17.36	6	-0.16	16.35	3	17.84	5	1.96	14.99	3	17.58	4	3.19
Q6PK04	CCDC137	Coiled-coil domain-containing protein 137	17.05	4	17.35	4	-0.12	17.77	3	17.12	3	-0.43	18.34	3	16.02	4	-1.48	18.06	5	17.18	5	-0.94	17.87	7	18.05	4	0.01
Q8NCX0	CCDC150	Coiled-coil domain-containing protein 150								16.44	2
Q5M9N0	CCDC158	Coiled-coil domain-containing protein 158																							16.69	2
Q8NDH2	CCDC168	Coiled-coil domain-containing protein 168											14.22	2						15.93	3	19.64			14.42	2
Q6TFL3	CCDC171	Coiled-coil domain-containing protein 171	14.67	2
Q5BJE1	CCDC178	Coiled-coil domain-containing protein 178													15.4	2		16.13	2
Q5T9S5	CCDC18	Coiled-coil domain-containing protein 18											15.41	3	13.95	2	-0.44	15.89	3	15.85	4	0.09
Q7Z3E2	CCDC186	Coiled-coil domain-containing protein 186	17.09	9	19.72	6	2.57	18.21	9	19.54	4	1.91			15.44	4	20.08	15.21	2	16.6	6	1.84
O60826	CCDC22	Coiled-coil domain-containing protein 22	20.5	21	21.08	21	0.21	22.15	23	21.27	22	-0.7	20.64	22	19.93	22	0.47	21.29	20	21.01	23	-0.21	20.35	21	20.64	22	0.16
Q86WR0	CCDC25	Coiled-coil domain-containing protein 25	17.4	4	17.59	2	-0.24			17.83	3	21.39	19.88	7	19.2	5	0.51	20	6	20.4	6	0.63	20.04	4	19.57	5	-0.84
Q9BUN5	CCDC28B	Coiled-coil domain-containing protein 28B	15.14	2
Q96MW1	CCDC43	Coiled-coil domain-containing protein 43	18.41	4	18.39	3	-0.48	18.42	5	18.64	4	0.6	16.98	4	16.04	2	0.19	16.59	4	16.59	5	0.14	17.27	4	17.84	4	0.53
Q96A33	CCDC47	Coiled-coil domain-containing protein 47	22.37	22	22.35	13	-0.48	22.53	18	22.47	17	0.27	21.98	20	21.11	18	0.28	22.59	20	22.72	22	0.3	22.08	19	21.8	19	-0.59
Q8IVM0	CCDC50	Coiled-coil domain-containing protein 50	17.68	5	17.61	7	-0.54	16.72	2	18.25	5	2.15	17.95	5	17.86	6	1.22	18.96	6	19.11	7	0.32	18.5	5	18.96	7	0.38
Q96ER9	CCDC51	Coiled-coil domain-containing protein 51	16.57	5	17.98	6	1.16	18.36	4	18.6	3	0.63	18.11	6	17.36	5	0.42	17.91	7	18.36	9	0.69	17.42	4	17.9	5	0.41
Q9Y3C0	CCDC53	WASH complex subunit CCDC53	18.57	4	19.3	4	0.38	18.57	2	19.02	4	0.87	18.21	4	17.34	4	0.28	17.91	4	18.71	4	1.12	17.97	3	18	3	-0.18
Q4VC31	CCDC58	Coiled-coil domain-containing protein 58	18.52	5	16.81	3	-2.43	19.31	5	18.86	4	-0.19	17.33	3	15.27	3	-1.17	18.46	6	18.67	6	0.39	16.59	3	17.84	5	1.42
Q9P031	CCDC59	Thyroid transcription factor 1-associated protein 26	16.04	3			-18.92	17.64	3	14.71	2	-3.12						17.45	4	16.64	3	-0.86	16	2
Q16204	CCDC6	Coiled-coil domain-containing protein 6	20.87	15	20.24	13	-1.19	21.62	17	21.27	16	-0.07	19.93	12	18.45	13	-0.46	20.38	15	20.27	14	0	19.18	12	19.32	9	-0.04
Q9Y6R9	CCDC61	Coiled-coil domain-containing protein 61													14.93	2		16.47	4	16.55	5	0.23	14.54	2
Q8IV32	CCDC71	Coiled-coil domain-containing protein 71																							17.32	2
Q8N9Z2	CCDC71L	Coiled-coil domain-containing protein 71L			16.83	4	18.91								16.68	3	21.59			16.47	2		15.44	2
Q9H0W5	CCDC8	Coiled-coil domain-containing protein 8						17.19	6			-19.95						15.08	2						16.13	3	21.01
Q76M96	CCDC80	Coiled-coil domain-containing protein 80	19.29	18	18	7	-1.95	20.55	19	19.35	12	-1.07	19.35	15	17.04	12	-1.47	19.96	21	18.94	15	-1.11	19.01	16	17.45	8	-2.28
Q8N4S0	CCDC82	Coiled-coil domain-containing protein 82	15.13	3			-17.88			16.02	3	19.25
Q9H6F5	CCDC86	Coiled-coil domain-containing protein 86	19.24	11	19.3	8	-0.39	20.21	11	18.86	7	-1.25	20.73	11	19.57	10	-0.07	21.12	11	20.4	10	-0.75	20.17	10	19.32	8	-1.34
Q3V6T2	CCDC88A	Girdin	19.56	25	19.87	21	-0.1	20.49	23	20.58	29	0.45	20.24	28	18.83	21	-0.38	20.42	26	19.89	25	-0.51	19.08	23	19.04	20	-0.28
Q9P219	CCDC88C	Protein Daple																							15.32	2
Q9Y3X0	CCDC9	Coiled-coil domain-containing protein 9	18.52	7	19.55	7	0.72	19.14	9	19.86	7	1.19	18.63	8	17.95	8	0.51	19.19	8	18.97	7	-0.13	18.14	7	18.48	8	0.22
Q9GZT6	CCDC90B	Coiled-coil domain-containing protein 90B	18.25	4	18.04	3	-0.7	18.99	5	18.1	4	-0.71	17.63	4	17.25	5	0.87	17.64	4	16.03	2	-1.84	18.06	5	18.37	5	0.19
Q7Z6B0	CCDC91	Coiled-coil domain-containing protein 91	16.9	7	17.07	6	-0.27	18.17	7	18	7	0.14
Q53HC0	CCDC92	Coiled-coil domain-containing protein 92	14.48	2				15.87	2
Q567U6	CCDC93	Coiled-coil domain-containing protein 93	19.57	18	20.37	16	0.46	20.96	17	20.4	15	-0.32	20.51	16	19.16	12	-0.31	20.02	15	20.26	15	0.43	19.8	13	19.68	16	-0.38
Q9BW85	CCDC94	Coiled-coil domain-containing protein 94	16.72	4	15.91	2	-1.39	17.05	2	17.28	5	0.61						16.92	3	17.15	4	0.42			15.34	3	19.97
Q96F63	CCDC97	Coiled-coil domain-containing protein 97	16.56	6	15.66	2	-1.5	18.25	5	17.11	3	-1	17.28	3	13.53	2	-3.22	16.73	5	17.29	6	0.82	16.39	5	14.34	2	-2.92
Q9BSQ5	CCM2	Cerebral cavernous malformations 2 protein	16.77	6	18.57	7	1.61	16.65	4	18.33	7	2.33	13.55	2	14.24	3	2.17	15.77	2	14.63	3	-1.26	13.86	2	15.93	3	2.5
P20248	CCNA2	Cyclin-A2	14.97	2				17.15	2				16.77	4	14.47	2	-1.46	16.11	4	15.52	2	-0.59	15.07	2	15.46	2	0.29
P14635	CCNB1	G2/mitotic-specific cyclin-B1	13.89	2				19.64	5	17.95	6	-1.65	19.17	4	17.26	4	-0.99	18.62	4	17.88	3	-0.77	19.61	6	18.47	5	-1.72
O95067	CCNB2	G2/mitotic-specific cyclin-B2						17.03	4	15.32	2	-1.68			12.59	2		16.64	4	15.14	2	-1.7	16.65	5	15.1	3	-2.26
P24863	CCNC	Cyclin-C											15.41	2						15.91	2		14.89	2
P24385	CCND1	G1/S-specific cyclin-D1	18.7	9	19.92	11	0.94	20.3	10	20.93	15	1.09	18.07	4	17.58	6	0.74	18.56	4	18.34	6	-0.13	19.64	9	19.36	12	-0.59
P30281	CCND3	G1/S-specific cyclin-D3						16.93	2
O95273	CCNDBP1	Cyclin-D1-binding protein 1	17.57	5	18.76	5	0.91	18.06	5	17.69	4	-0.09	18.39	5	17.74	5	0.54	18.34	5	18.35	6	0.15	18.63	4	19.04	5	0.32
P51959	CCNG1	Cyclin-G1																					13.88	2	15.69	3	2.16
P51946	CCNH	Cyclin-H	16.72	4	16.33	2	-0.91	18.44	5			-21.43	18.16	4	17.14	4	0.1	16.57	4	17.84	4	1.69	14.33	2	17.1	5	3.42
O75909	CCNK	Cyclin-K	19.13	8	19.57	8	0.05	20.35	9	19.34	9	-0.85	19.35	6	18.39	5	0.17	19.58	6	19.05	5	-0.51	18.64	6	18.58	4	-0.3
Q9UK58	CCNL1	Cyclin-L1	14.77	3	15.94	4	0.89						16.18	5	15.58	3	0.61	17.57	4	16.19	3	-1.55	17.11	4	16.77	5	-0.67
Q96S94	CCNL2	Cyclin-L2	16.86	4			-19.87	17.16	3			-19.92	17.15	3	15.77	4	-0.34	17.5	4	17.34	3	-0.06	15.57	2	16.36	4	0.82
O60563	CCNT1	Cyclin-T1	17.99	7	17.19	5	-1.38	18.71	5	17.66	2	-0.9	17.83	7	16.8	6	0.08	16.89	4	17.83	7	1.29	16.89	7	16.92	6	-0.18
O60583	CCNT2	Cyclin-T2	15.81	3	16.07	4	-0.16	15.33	2	16.6	3	1.84	15.47	3			-17.45	16.59	3	16.19	3	-0.35
Q8ND76	CCNY	Cyclin-Y	17.45	4	16.74	4	-1.28	19.56	10	18.62	5	-0.77	18.54	5	17.7	7	0.31	18.49	6	18.81	7	0.53	18.75	6	18.24	5	-0.89
Q8N7R7	CCNYL1	Cyclin-Y-like protein 1	16.5	5	16.75	3	-0.17	17.24	3	16.43	2	-0.61	17.08	5	15.49	6	-0.6	16.71	4	14.96	2	-2.01			15.34	3	19.97
O43303	CCP110	Centriolar coiled-coil protein of 110 kDa						15.05	2									15.5	2
Q9ULG6	CCPG1	Cell cycle progression protein 1	17.64	7	18.05	6	0.01	19.54	9	19.4	12	0.18	16.2	2	16.09	3	1.2	15.61	2	17.57	5	2.54	16.43	4	17.7	4	1.45
O14618	CCS	Copper chaperone for superoxide dismutase	16.87	3	17.99	4	0.83	18.51	5	18.53	4	0.37	17.97	3	17.3	2	0.52	17.57	2	16.47	2	-1.21	16.84	2	17.18	2	0.22
Q9C0I3	CCSER1	Serine-rich coiled-coil domain-containing protein 1																13.49	2
Q9H7U1	CCSER2	Serine-rich coiled-coil domain-containing protein 2			15.42	3	17.29						14.38	2
Q4G0I0	CCSMST1	Protein CCSMST1	16.85	3			-19.86								14.73	2
P78371	CCT2	T-complex protein 1 subunit beta	25.55	36	25.41	32	-0.62	26.14	35	25.9	35	0.06	24.33	32	23.2	32	-0.04	24.49	33	24.48	31	0.12	23.79	30	24.23	32	0.36
P49368	CCT3	T-complex protein 1 subunit gamma	25.58	37	25.83	37	-0.17	26.08	37	26.01	35	0.26	25.26	36	24.06	34	-0.12	25.71	39	25.45	37	-0.18	24.97	38	25.12	43	-0.03
P50991	CCT4	T-complex protein 1 subunit delta	25.03	29	25.56	27	0.15	26.02	30	25.61	27	-0.14	25.71	36	24.26	30	-0.43	25.68	29	25.69	31	0.15	25.05	31	25.32	32	0.13
P48643	CCT5	T-complex protein 1 subunit epsilon	24.92	37	25.5	40	0.21	25.61	38	25.47	37	0.18	24.47	35	23.33	38	-0.05	24.98	36	24.41	37	-0.56	24.32	39	24.57	35	0.11
P40227	CCT6A	T-complex protein 1 subunit zeta	24.48	25	25.07	28	0.22	25.37	25	25.05	26	-0.04	24.36	24	23.44	24	0.22	24.54	25	24.45	29	0.03	23.95	24	24.2	23	0.11
Q99832	CCT7	T-complex protein 1 subunit eta	25.2	35	25.57	34	-0.03	25.77	36	25.45	32	-0.04	25.58	36	24.51	36	0.03	25.86	40	25.69	37	-0.07	25.16	38	25.12	39	-0.28
P50990	CCT8	T-complex protein 1 subunit theta	25.4	39	25.82	38	0.02	26.29	36	26.13	39	0.15	26.16	43	25.15	39	0.11	26.19	39	26.06	41	-0.02	25.59	41	25.7	39	-0.08
P86790	CCZ1B	Vacuolar fusion protein CCZ1 homolog B	18.81	11	19.14	11	-0.08	19.49	12	19.62	11	0.5	19.84	11	18.89	14	0.18	19.9	12	20.36	15	0.7	19.6	15	19.58	11	-0.25
Q6YHK3	CD109	CD109 antigen	18.83	17	19.32	11	0.1	20.03	13	19.57	11	-0.2	19.97	17	18.71	20	-0.2	20.35	23	20.16	21	-0.1	19.26	19	18.16	13	-1.67
P48509	CD151	CD151 antigen	20.86	6	21.72	5	0.53	22.26	6	20.5	4	-1.74	22.29	4	20.78	4	-0.5	22.06	5	21.95	6	0	20.93	5	21.22	5	0.16
P41217	CD200	OX-2 membrane glycoprotein						15.82	2	17	2	1.74
Q9HCU0	CD248	Endosialin	17.81	7	18.6	7	0.45	18	3			-20.91	16.64	5	16.95	3	1.71	16.67	3	16.78	2	0.27			17.4	4	22.68
Q9NZQ7	CD274	Programmed cell death 1 ligand 1			20.27	5	22.87			19.95	4	23.89	17.54	3	18.26	4	2.21	17.51	3	20.38	6	3.65	17.8	3	20.17	6	2.9
Q5ZPR3	CD276	CD276 antigen	20.73	9	21.02	8	-0.13	21.34	10	20.61	8	-0.52	20.21	7	19.21	6	0.12	21.23	7	20.22	6	-1.1	19.53	5	20.01	7	0.41
Q9Y5K6	CD2AP	CD2-associated protein	20.58	24	21.36	29	0.44	20.86	17	21.17	21	0.71	19.48	15	18.31	16	-0.09	19.38	15	19.55	15	0.34	19.11	13	19.89	18	0.8
O95400	CD2BP2	CD2 antigen cytoplasmic tail-binding protein 2	19.46	9	19.67	8	-0.22	19.73	6	19.96	9	0.61	19.95	9	18.01	5	-1.02	19.36	8	19.54	10	0.36	19.16	7	19.47	8	0.19
Q8IX05	CD302	CD302 antigen	14.54	2	15.56	2	0.71	17.04	3			-19.77						15.03	2	14.86	2	-0.07
P16671	CD36	Platelet glycoprotein 4			14.24	2
O15446	CD3EAP	DNA-directed RNA polymerase I subunit RPA34	17.98	5	18.77	5	0.45	17.78	5	16.46	5	-1.22	19.43	8	17.65	8	-0.83	19.73	12	18.77	8	-1.04	19.18	9	18.7	7	-0.85
P25942	CD40	Tumor necrosis factor receptor superfamily member 5			15.52	2
P16070	CD44	CD44 antigen	24.43	14	24.9	12	0.08	25.26	12	24.59	11	-0.45	24.82	11	24.19	12	0.57	25.14	11	24.88	12	-0.18	24.61	13	24.58	11	-0.26
P15529	CD46	Membrane cofactor protein	16.36	3	19.28	6	2.9	18.2	3	19.44	5	1.81	16.92	3	16.04	2	0.27	16.77	3	17.15	3	0.6	17.32	5	16.03	2	-1.92
Q08722	CD47	Leukocyte surface antigen CD47	19.59	2	20.54	2	0.63	20.84	2	20.64	2	0.11	19.52	3	19.14	2	0.87			19.66	2
P08174	CD55	Complement decay-accelerating factor													15.97	2		16.05	2				16.18	4			-21.52
P19256	CD58	Lymphocyte function-associated antigen 3	16.89	3	17.01	3	-0.32	17.12	3	16.53	2	-0.35			15.84	2		17.57	3			-21.38			16.63	2
P13987	CD59	CD59 glycoprotein	23.05	7	23.73	7	0.32	24.3	5	24.37	5	0.42	22.93	6	22.49	4	0.8	23.69	5	23.48	5	-0.12	22.99	5	23.77	5	0.8
P08962	CD63	CD63 antigen	22.63	4	22.76	6	-0.31	22.81	4	22.97	4	0.53	21.97	6	20.98	5	0.13	22.26	5	22	6	-0.18	21.93	4	21.87	4	-0.3
P04233	CD74	HLA class II histocompatibility antigen gamma chain	16.44	3	22.37	8	6.36	19.18	5	22.85	7	4.67			20.3	5	25.98			21.42	6	26.36			21.35	7	27.88
P60033	CD81	CD81 antigen	22.28	3	23.77	4	1.25	23.75	3	23.79	4	0.39	22.39	4	21.23	4	-0.07	23.12	4	22.34	4	-0.82	21.27	4	21.92	4	0.63
P27701	CD82	CD82 antigen	18.6	5	19.81	5	0.93	19.5	5	19.96	5	0.89	16.5	2	17.07	3	2.03	18.1	2	19.03	3	1.27
P21926	CD9	CD9 antigen	18.4	3	19.15	3	0.4	19.09	2	19.28	3	0.57	19.56	3	18.94	5	0.58	20.74	4	20.55	3	-0.1	20.5	3	18.49	2	-2.87
P48960	CD97	CD97 antigen	21.97	15	23.42	17	1.21	20.65	11	21.59	14	1.45	19.71	8	19.48	11	1.05	18.7	9	21.16	12	3.15	19.43	11	20.87	13	1.67
P14209	CD99	CD99 antigen	20.56	4	19.33	5	-1.88	21.7	4	20.15	5	-1.49
Q8TCZ2	CD99L2	CD99 antigen-like protein 2	17.89	5	17.1	2	-1.37	18.65	3	18.4	3	0.05			15.41	3	20.04								15.76	2
P32320	CDA	Cytidine deaminase	15.18	2				16.58	2				16.14	2	13.88	2	-1.41						15.58	3	16.35	2	0.79
Q8IWY9	CDAN1	Codanin-1	16.75	4	16.04	3	-1.28	18.01	5	17.59	6	-0.15	16.47	4			-18.66	15.73	2	16.02	4	0.49	15.68	3	15.54	3	-0.41
O75794	CDC123	Cell division cycle protein 123 homolog	18.69	8	19.04	5	-0.06	20.01	8	19.67	9	-0.06	18.77	8	17.06	8	-0.74	17.36	5	18.11	6	1.05	17.04	7	16.91	6	-0.39
Q13042	CDC16	Cell division cycle protein 16 homolog	19.81	14	20.07	15	-0.16	20.3	11	19.92	16	-0.11	20.32	15	19.36	13	0.17	20.62	16	20.63	16	0.15	20.16	14	19.89	15	-0.58
Q12834	CDC20	Cell division cycle protein 20 homolog	15.16	4			-17.91	17.64	6			-20.48	18.06	6	16.56	6	-0.49	18.57	8	18.1	9	-0.44	18.26	11	18.18	8	-0.33
Q9UJX2	CDC23	Cell division cycle protein 23 homolog	18.62	13	19.31	12	0.33	19.31	11	19.3	10	0.33	18.97	14	17.91	13	0.05	19.44	16	18.98	13	-0.43	18.48	14	18.45	11	-0.26
P30305	CDC25B	M-phase inducer phosphatase 2													13.3	2		14.21	2
P30307	CDC25C	M-phase inducer phosphatase 3																15.26	2
Q8NHZ8	CDC26	Anaphase-promoting complex subunit CDC26																					15.43	2
P30260	CDC27	Cell division cycle protein 27 homolog	19.3	13	19.88	13	0.21	20.53	13	19.86	12	-0.45	20.44	13	19.4	14	0.07	20.64	16	20.45	17	-0.1	20.31	16	20.28	15	-0.26
P49427	CDC34	Ubiquitin-conjugating enzyme E2 R1	18.5	6	18.31	4	-0.68	18.53	4	17.25	3	-1.17						15.73	2	15.94	2	0.39			16.54	2
Q16543	CDC37	Hsp90 co-chaperone Cdc37	23.14	15	23.83	12	0.33	24.62	14	24.06	12	-0.32	24.35	15	22.87	16	-0.46	24.17	17	24.28	13	0.27	23.72	15	23.65	18	-0.32
Q7L3B6	CDC37L1	Hsp90 co-chaperone Cdc37-like 1	17.96	8	16.84	5	-1.75	18.89	6	15.11	3	-4.12	15.21	2	13.85	2	-0.32	17.12	4	15.91	3	-1.35	16.16	5	16.3	4	-0.04
O60508	CDC40	Pre-mRNA-processing factor 17	18.72	11	18.73	10	-0.45	19.53	11	18.56	7	-0.8	19.46	7	18.06	9	-0.37	19.31	13	19.46	13	0.32	18.99	12	19.04	13	-0.16
P60953	CDC42	Cell division control protein 42 homolog	24.03	11	24.54	10	0.13	24.85	8	24.63	10	0.08	24.64	8	22.92	7	-0.75	24.59	8	24.57	8	0.11	23.87	7	23.71	8	-0.43
Q5VT25	CDC42BPA	Serine/threonine-protein kinase MRCK alpha	20.02	28	20.33	22	-0.1	21.31	24	20.54	21	-0.57	20.08	20	17.75	13	-1.5	19.92	18	19.8	24	-0.01	19.39	23	19.69	26	0.17
Q9Y5S2	CDC42BPB	Serine/threonine-protein kinase MRCK beta	21.77	48	22.4	47	0.26	22.67	41	22.6	48	0.26	21.49	38	20.76	42	0.45	21.97	51	21.77	47	-0.11	21.27	41	21.16	42	-0.37
Q00587	CDC42EP1	Cdc42 effector protein 1	18.58	8	19.35	6	0.43	19.77	10	20.35	8	1.03	20.26	11	19.33	11	0.2	20.71	10	20.01	10	-0.72	19.33	7	19.57	8	0.09
O14613	CDC42EP2	Cdc42 effector protein 2	18.03	6	14.83	3	-4.14	15.73	2	16.17	2	0.86						16.47	2	16.35	2	-0.01	16.1	2
Q9UKI2	CDC42EP3	Cdc42 effector protein 3	19.13	6	19.27	6	-0.3	19.62	5	19.92	6	0.7	17.55	2	15.54	2	-1.11	17.06	5	17.02	6	0.09	16.31	2	16.62	4	0.19
Q9H3Q1	CDC42EP4	Cdc42 effector protein 4	16.46	2	17.72	4	0.99	16.92	2	15.84	3	-0.93	16.84	3	12.83	2	-3.54			16.25	3	20.03	16.74	3	16.8	5	-0.14
Q9NRR3	CDC42SE2	CDC42 small effector protein 2			16.01	2		15.72	2	15.83	2	0.47								15.79	2				15.86	2
O75419	CDC45	Cell division control protein 45 homolog											17.35	3	14.26	2	-2.42	17.71	4	15.56	2	-2.5	16.4	4	16.83	4	0.34
Q99459	CDC5L	Cell division cycle 5-like protein	21.45	23	21.78	26	-0.08	22.49	26	21.91	26	-0.34	21.96	28	21.09	27	0.28	22.55	28	22.18	28	-0.32	21.74	28	21.38	26	-0.7
Q6P1J9	CDC73	Parafibromin	19.18	15	19.33	13	-0.29	19.95	13	19.64	13	-0.02	20.79	20	19.5	20	-0.23	20.59	20	20.48	23	0	19.7	18	20.32	20	0.59
Q69YH5	CDCA2	Cell division cycle-associated protein 2								14.65	2		15.62	3			-17.63	15.48	3	15.39	3	0.03	13.89	2	15.9	5	2.42
Q96FF9	CDCA5	Sororin																							13.89	2
Q53HL2	CDCA8	Borealin	15.97	4	15.44	2	-1.07	18.45	6			-21.44	17.96	7	16.43	6	-0.52	17.46	5	16.91	6	-0.54	17.65	7	17.61	6	-0.28
Q9H5V8	CDCP1	CUB domain-containing protein 1	16.99	6	18.82	8	1.65	19.54	10	20.47	13	1.44	18.91	10	18.85	12	1.26	19.45	9	20.17	14	1.02	18.19	9	19.48	13	1.48
P55287	CDH11	Cadherin-11	19.66	12	20.47	11	0.47	20.73	9	20.41	8	-0.04	20.44	10	19.08	7	-0.32	20.58	10	20.24	10	-0.28	18.71	7	19.11	6	0.3
P55290	CDH13	Cadherin-13	16.96	4	17.23	2	-0.15											15.25	2	16.1	3	1.18
P19022	CDH2	Cadherin-2	20.33	11	20.72	10	-0.01	21.55	13	20.99	14	-0.32	21.62	12	20.09	11	-0.52	21.44	12	21.28	11	-0.06	21.19	12	21.53	12	0.22
P55285	CDH6	Cadherin-6	16.14	3	17.08	2	0.62
O14735	CDIPT	CDP-diacylglycerol--inositol 3-phosphatidyltransferase	19.63	3	19.23	3	-0.92	20.59	3	20.93	4	0.74	19.48	3	18.94	3	0.68	19.58	3	18.76	3	-0.87	19.14	3	19.25	3	-0.08
P06493	CDK1	Cyclin-dependent kinase 1	19.87	11	19.99	9	-0.32	21.36	12	20.7	10	-0.44	22.27	17	21.58	18	0.5	22.95	18	22.35	19	-0.6	22.26	18	22.43	17	0
Q9UQ88	CDK11A	Cyclin-dependent kinase 11A													19.49	18	25			21.05	16	25.91	20.08	18	20.42	20	0.22
P21127	CDK11B	Cyclin-dependent kinase 11B	19.21	11	19.92	14	0.36	20.93	13	20.79	11	0.18	20.62	16			-23.7	21.01	17	15.65	2	-6.43	16.6	2
Q9NYV4	CDK12	Cyclin-dependent kinase 12	18.36	14	17.72	8	-1.2	19.39	13	17.4	6	-2.01	18.96	10	17.52	9	-0.41	19.24	14	19.14	14	0.01	18.25	13	18.09	12	-0.43
Q14004	CDK13	Cyclin-dependent kinase 13	16.45	6	20.11	12	3.75	16.84	3	17.29	6	0.87	18.12	10	16.77	9	-0.31	18.7	11	17.07	5	-1.86	17.14	7	17.43	8	0.16
O94921	CDK14	Cyclin-dependent kinase 14						17.26	3			-20.03	15.69	2	14.49	2	-0.12			15.19	2		16.79	4	16.9	3	-0.08
Q00536	CDK16	Cyclin-dependent kinase 16	17.19	7	17.14	5	-0.52	17.5	5	17.05	4	-0.19	17.85	5	15.72	4	-1.25	18.79	7	18.98	12	0.37	16.93	6	16.64	5	-0.6
Q00537	CDK17	Cyclin-dependent kinase 17	19.21	13	18.15	7	-1.68	19.28	11	18.19	7	-0.94	19.28	12	17.66	8	-0.63	20.19	13	18.22	6	-2.28	21	19	19.33	16	-2.42
Q9BWU1	CDK19	Cyclin-dependent kinase 19			16.56	3	18.6											15	2
P24941	CDK2	Cyclin-dependent kinase 2	19.04	11	18.42	6	-1.17	19.52	7	19.33	7	0.12	20.26	11	19.07	11	-0.11	21.19	13	20.61	10	-0.57	20.66	9	20.65	12	-0.24
P11802	CDK4	Cyclin-dependent kinase 4	20.34	12	19.68	12	-1.22	21.41	13	20.01	11	-1.31	19.97	14	18.61	10	-0.32	20.27	12	19.83	12	-0.4	19.73	13	19.53	12	-0.49
Q00535	CDK5	Cyclin-dependent-like kinase 5	19.62	11	19.69	9	-0.38	20.65	13	19.54	8	-0.97	20.29	11	18.44	9	-0.91	19.09	7	19.33	9	0.43	19.39	12	19.2	10	-0.47
Q96SZ6	CDK5RAP1	CDK5 regulatory subunit-associated protein 1			15.33	2							17.75	6	16.33	4	-0.39	17.48	8	16.87	6	-0.61	16.31	4	17.45	7	1.28
Q96SN8	CDK5RAP2	CDK5 regulatory subunit-associated protein 2	15.88	4			-18.74	17.14	5	15.4	2	-1.71	16.5	5	14.67	3	-0.89	17.45	8	16.83	8	-0.62	16.81	7	16.8	5	-0.24
Q96JB5	CDK5RAP3	CDK5 regulatory subunit-associated protein 3	21.1	17	21.6	14	0.11	21.92	17	22.23	16	0.71	21.46	12	19.92	11	-0.54	21.06	14	21.36	15	0.5	21.44	17	21.29	14	-0.42
Q00534	CDK6	Cyclin-dependent kinase 6	18.24	8	17.59	4	-1.21	19.96	8	19.4	8	-0.32	18.31	8	17.42	6	0.25	20.27	10	19.29	9	-1.06	19.22	8	18.34	7	-1.38
P50613	CDK7	Cyclin-dependent kinase 7	17.14	5	18.03	9	0.56	18.55	4	18.14	5	-0.14	18.04	7	16.88	4	-0.07	19.69	12	18.52	9	-1.3	17.63	7	17.46	6	-0.45
P49336	CDK8	Cyclin-dependent kinase 8						17.97	4			-20.87	16.91	3	16.25	5	0.53	17.96	7	17.03	4	-1	16.59	4	17.31	6	0.73
P50750	CDK9	Cyclin-dependent kinase 9	18.61	6	18.94	8	-0.08	19.73	9	19.64	10	0.24	19.71	10	18.45	9	-0.2	19.43	12	19.27	9	-0.06	19.55	10	19.25	11	-0.62
Q5VV42	CDKAL1	Threonylcarbamoyladenosine tRNA methylthiotransferase	17.86	10	17.7	8	-0.65	18.56	6	18.73	8	0.54	18.88	9	17.59	10	-0.23	19.18	10	19.65	13	0.71	18.14	13	18.74	13	0.57
Q8IVW4	CDKL3	Cyclin-dependent kinase-like 3													14.31	2
P38936	CDKN1A	Cyclin-dependent kinase inhibitor 1			17.34	3	19.5	16.95	3			-19.67			15.47	3	20.12	14.69	2				16.55	2	17.38	2	0.87
P42771	CDKN2A	Cyclin-dependent kinase inhibitor 2A	18.76	5	19.02	5	-0.16	18.76	6	18.22	2	-0.3	17.72	2	16.78	3	0.19			17.89	3	22.04	14.03	2
Q9NXV6	CDKN2AIP	CDKN2A-interacting protein	19.85	17	20.4	18	0.17	20.49	14	19.64	15	-0.66	19.57	14	18.45	14	-0.03	19.58	15	19.33	15	-0.17	19.19	14	18.88	12	-0.63
Q96HQ2	CDKN2AIPNL	CDKN2AIP N-terminal-like protein	14.56	3	16.82	3	2.14						17.23	2	13.91	2	-2.7	17.41	2	17.34	2	0.05	14.42	3	15.4	2	1.07
P42773	CDKN2C	Cyclin-dependent kinase 4 inhibitor C	14.36	2				16.09	2																15.35	2
Q16878	CDO1	Cysteine dioxygenase type 1			17.75	2		17.79	2	18.36	2	1.01
Q01850	CDR2	Cerebellar degeneration-related protein 2	17.48	7	19.61	4	1.99	18.42	5	17.41	6	-0.85	14.66	2	14.77	2	1.47	16.69	5	14.28	2	-2.81	15.74	3	16	3	0.12
Q86X02	CDR2L	Cerebellar degeneration-related protein 2-like	17.54	6	18.12	9	0.21	18.25	7	16.6	2	-1.61	17.8	5	14.74	2	-2.38			16.13	5	19.88	14.53	2	16.45	5	2.3
O95674	CDS2	Phosphatidate cytidylyltransferase 2	16.79	2	18.35	4	1.33	19.8	5	18.53	3	-1.16	18.91	4	16.75	2	-1.29	18.83	3	19.55	3	1.02			17.67	3	23.04
Q9UKY7	CDV3	Protein CDV3 homolog	21.56	14	21.68	13	-0.32	22.13	14	21.11	11	-0.86	21.81	10	20.76	10	0.06	22.07	10	21.57	10	-0.48	21.31	9	21.47	9	-0.01
Q9Y232	CDYL	Chromodomain Y-like protein	16.27	5	17.28	6	0.7	19	6	16.48	3	-2.63	17.46	6	15.84	6	-0.63	16.54	3	16.52	4	0.11	16.82	5	17.06	6	0.09
Q8N8U2	CDYL2	Chromodomain Y-like protein 2	14.4	2						15	2				14	2
P17676	CEBPB	CCAAT/enhancer-binding protein beta	16.45	2	19.31	6	2.83	15.96	2	17.22	2	1.83	15.4	2	16.59	3	2.78						16.03	2	17.98	2	2.34
P49716	CEBPD	CCAAT/enhancer-binding protein delta			15.54	2												16.12	2
Q03701	CEBPZ	CCAAT/enhancer-binding protein zeta	19.74	21	19.53	20	-0.7	20.21	19	19.54	16	-0.45	20.41	20	19.28	20	-0.04	21.32	27	20.51	22	-0.86	20.27	24	20.18	22	-0.34
Q9BXW7	CECR5	Cat eye syndrome critical region protein 5	19.38	10	19.44	8	-0.39	19.3	7	19.58	10	0.67	18.46	8	17.77	7	0.5	19.39	10	19.27	10	-0.01	17.75	7	18.4	8	0.63
Q92879	CELF1	CUGBP Elav-like family member 1	20.26	11	21.09	10	0.49	21.1	11	21.02	10	0.25	20.68	10	19.3	8	-0.34	20.93	9	20.04	9	-0.95	19.73	9	19.93	10	0.04
O95319	CELF2	CUGBP Elav-like family member 2						17.01	2	15.74	2	-1.16
Q9HCU4	CELSR2	Cadherin EGF LAG seven-pass G-type receptor 2													13.93	2
Q8WUJ3	CEMIP	Cell migration-inducing and hyaluronan-binding protein	18.58	14	17.82	6	-1.34	20.23	17	18.47	6	-1.74	20.38	23	18.91	19	-0.45	20.93	31	20.62	27	-0.24	16.7	6	19.13	15	2.98
Q8N111	CEND1	Cell cycle exit and neuronal differentiation protein 1	14.79	2	16.98	4	2.06	16.69	3	16.79	2	0.46						14.99	2	16.35	3	1.8
P07199	CENPB	Major centromere autoantigen B	16.55	5	18.19	6	1.43	18.18	5	17.73	5	-0.19	18.84	8	17.45	5	-0.35	19.37	11	18.01	9	-1.53	18.1	7	17.81	6	-0.6
Q03188	CENPC	Centromere protein C	15.21	4	14.36	2	-1.44	15.98	3			-18.52	18.47	9	16.07	8	-1.58	17.75	8	16.91	7	-0.89	16.38	5	15.32	3	-1.62
Q02224	CENPE	Centromere-associated protein E	15.79	2				16.1	6	13.5	2	-2.73	16.67	6	14.98	4	-0.72	17.69	11	15.15	3	-2.97	17.36	11	16.52	5	-1.33
P49454	CENPF	Centromere protein F	15.41	5	15.68	3	-0.15	19.8	27	19.16	19	-0.41	18.63	19	17.41	18	-0.15	19.26	27	18.83	26	-0.39	18.78	27	16.67	9	-3
Q9H3R5	CENPH	Centromere protein H	14.22	2				16.41	3	14.17	2	-2.3
Q92674	CENPI	Centromere protein I											15.15	2	13.77	2	-0.34			15.24	2		17.18	2	18.38	3	1.36
Q9BS16	CENPK	Centromere protein K						15.66	3			-18.15
Q8N0S6	CENPL	Centromere protein L													13.51	2		15.87	3	14.41	2	-1.65	13.25	2
Q96H22	CENPN	Centromere protein N																							14.51	2
Q96BT3	CENPT	Centromere protein T																					13.86	2
Q71F23	CENPU	Centromere protein U											15.39	2				15.13	2						15.22	2
Q7Z7K6	CENPV	Centromere protein V	16.39	4	16.8	4	0.01	18.14	3	16.8	2	-1.24	17.9	5	16.92	6	0.14	18.23	6	17.6	4	-0.64	18.22	7	18.04	6	-0.46
O60308	CEP104	Centrosomal protein of 104 kDa	14.33	3			-16.95
Q8N8E3	CEP112	Centrosomal protein of 112 kDa	14.61	2	15.23	3	0.25	14.91	2
Q8N960	CEP120	Centrosomal protein of 120 kDa	14.28	2
Q6ZU80	CEP128	Centrosomal protein of 128 kDa											14.85	2				13.5	2						14.72	2
Q9UPN4	CEP131	Centrosomal protein of 131 kDa	17.31	12	16.61	5	-1.27	17.83	5	16.08	4	-1.72	18.51	12	17.89	17	0.58	19.44	16	19.32	22	-0.01	17.98	14	17.45	9	-0.92
Q66GS9	CEP135	Centrosomal protein of 135 kDa						15.78	2				16.85	6	15.03	4	-0.88	16.01	3	17.26	5	1.67	15.97	4	16.51	5	0.49
O94986	CEP152	Centrosomal protein of 152 kDa													14.7	2		15.89	3	13.94	2	-2.25
Q5SW79	CEP170	Centrosomal protein of 170 kDa	22.93	49	23.5	53	0.2	23.35	44	22.94	53	-0.14	22.24	47	21.28	43	0.17	22.58	50	22.09	45	-0.46	23.04	59	22.8	59	-0.54
Q9Y4F5	CEP170B	Centrosomal protein of 170 kDa protein B	17.88	13	18.01	12	-0.31	19.18	16	19.14	15	0.29	18.28	13	17.03	8	-0.18	17.85	9	17.96	10	0.27	17.63	9	17.25	10	-0.72
Q8TEP8	CEP192	Centrosomal protein of 192 kDa	16.34	5			-19.27	16.18	3			-18.76	16.58	4	15.85	6	0.45	16.42	3	16.68	4	0.45	16.23	6	15.98	4	-0.55
Q9BV73	CEP250	Centrosome-associated protein CEP250	18.65	16	18.47	11	-0.67	18.4	10	17.62	8	-0.58	17.61	13	15.83	8	-0.83	18.77	20	17.4	11	-1.54	16.01	6	16.1	8	-0.1
O15078	CEP290	Centrosomal protein of 290 kDa	15.32	4	14.96	3	-0.88	16.54	3	15.56	2	-0.81	16.5	6	17.99	5	3.14	16.86	7	18.05	9	1.59	19	11	17.63	8	-2.03
Q5VT06	CEP350	Centrosome-associated protein 350	17.88	5	16.87	5	-1.62	18.1	4	19.16	6	1.59	16.47	5	14.72	2	-0.79	14.49	3	17.27	6	3.54	14.42	4	14.97	3	0.5
Q9BYV8	CEP41	Centrosomal protein of 41 kDa	16.95	7	17.25	7	-0.12	19.21	7	17.87	6	-1.24	17.61	5	15.25	3	-1.53	18.51	8	18.16	6	-0.29	17.36	5	16.92	6	-0.8
Q9C0F1	CEP44	Centrosomal protein of 44 kDa	16.23	3			-19.14	17.04	3			-19.77	16.49	3	15.12	4	-0.33	16.29	3	16.6	3	0.52			15.67	3	20.41
Q53EZ4	CEP55	Centrosomal protein of 55 kDa	15.82	6	14.97	2	-1.44	17.62	6			-20.46	15.9	3	14.19	2	-0.74	16.83	5	15.56	3	-1.42	17.81	8	15.63	5	-3.09
Q86XR8	CEP57	Centrosomal protein of 57 kDa																14.71	2
Q96MT8	CEP63	Centrosomal protein of 63 kDa								15.71	2
Q8TAP6	CEP76	Centrosomal protein of 76 kDa											16.58	2						15.53	3	19.15
Q5JTW2	CEP78	Centrosomal protein of 78 kDa											15.12	3			-17.03	16.12	5	15.42	4	-0.72	12.8	2
Q96ST8	CEP89	Centrosomal protein of 89 kDa	15.95	4	15.74	4	-0.7			15.95	2							15.39	3			-18.71
Q8IW35	CEP97	Centrosomal protein of 97 kDa	16.84	7	15.51	2	-1.99	19.45	13	17.26	5	-2.24	17.99	10	16.12	7	-0.94	18.07	10	17.27	8	-0.84	17.99	13	16.97	8	-1.57
Q9Y6K0	CEPT1	Choline/ethanolaminephosphotransferase 1	18.99	2				20.04	3	19.06	2	-0.81						19.16	2	18.43	2	-0.76	18.5	2	19.04	2	0.49
Q5T4B2	CERCAM	Probable inactive glycosyltransferase 25 family member 3	20.76	17	20.6	12	-0.65	21.58	13	22.08	13	0.93	20.27	10	18.73	12	-0.54	20.93	12	20.39	12	-0.53	20.04	12	20.19	13	-0.03
Q96G23	CERS2	Ceramide synthase 2	20.69	7	20.62	8	-0.54	21.4	8	20.81	8	-0.35	21.51	7	20.64	7	0.28	21.29	9	21.25	9	0.09	20.32	7	20.99	7	0.66
Q8N5B7	CERS5	Ceramide synthase 5																16.49	2	16.78	2	0.49			15.55	2
Q6ZMG9	CERS6	Ceramide synthase 6			17.05	2		17.42	2																16.17	2
O00748	CES2	Cocaine esterase	16.06	3	16.61	3	0.17	18.14	3	18.62	6	0.91								16.23	2		14.98	2	15.33	2	0.24
P41208	CETN2	Centrin-2	18.17	5	17.48	5	-1.26	19.32	8	18.29	7	-0.87	17.1	4	16.02	5	0.02	17.96	6	17.22	5	-0.77	16.21	4	15.93	3	-0.59
P11597	CETP	Cholesteryl ester transfer protein						15.52	2											15.82	2		15.35	3	15.6	3	0.11
Q9Y6A4	CFAP20	Cilia- and flagella-associated protein 20	18.49	6	18.65	3	-0.28	19.3	4	19.38	5	0.44	19.3	3	18.71	4	0.62	19.97	5	19.27	5	-0.72	19.03	3	18.71	3	-0.64
Q96G28	CFAP36	Cilia- and flagella-associated protein 36	17.87	6	18.58	8	0.36	19.27	8	18.69	8	-0.34	17.25	3	14.47	2	-2.04	16.79	2	17.27	3	0.72	16.21	3			-21.56
Q96N23	CFAP54	Cilia- and flagella-associated protein 54																							12.99	2
Q9P2B7	CFAP97	Cilia- and flagella-associated protein 97	14.34	4	14.14	2	-0.69	16.14	3	15.85	2	0			14.73	2		17.01	4	14.69	2	-2.7	14.64	3	14.25	3	-0.74
Q9UEE9	CFDP1	Craniofacial development protein 1	16.98	2	18.23	4	0.98	17.75	4	18.58	4	1.32	17.36	2				18.07	2	18.16	3	0.25			16.44	2
P08603	CFH	Complement factor H	18.44	14	21.12	29	2.62	19.29	15	21.35	33	2.77	17.27	5	18.61	13	2.96	16.58	5	19.65	21	3.89	15.59	4	19.1	19	4.4
P05156	CFI	Complement factor I						16.66	3	17.07	3	0.83								14.78	2
P23528	CFL1	Cofilin-1	26.32	25	26.77	23	0.06	26.76	26	27.04	23	0.67	26.04	28	25.4	28	0.56	26.62	29	26.49	28	-0.02	25.96	29	25.94	27	-0.25
Q9Y281	CFL2	Cofilin-2	22.37	5	22.82	8	0.06	22.28	7	22.93	6	1.11	20.97	9	20.04	6	0.2	22.32	11	21.7	11	-0.62	20.82	9	21.39	10	0.53
O15519	CFLAR	CASP8 and FADD-like apoptosis regulator	15.37	2	14.59	2	-1.36								12.46	2				13.05	2
Q9UFW8	CGGBP1	CGG triplet repeat-binding protein 1	17.18	4	18.02	4	0.51	16.8	2	17.24	3	0.86	17.66	4	16.07	2	-0.6	17.27	3	17.69	5	0.65	15.73	2	17.68	5	2.34
Q9P2M7	CGN	Cingulin																17.21	3			-20.94
Q0VF96	CGNL1	Cingulin-like protein 1			15.62	4	17.52
Q99674	CGREF1	Cell growth regulator with EF hand domain protein 1	13.88	2				14.8	2
Q99675	CGRRF1	Cell growth regulator with RING finger domain protein 1						15.67	2
Q8WUX2	CHAC2	Putative glutathione-specific gamma-glutamylcyclotransferase 2	16.17	3	16.92	3	0.4	15.91	2				15.88	3	15.34	4	0.68	16.12	4	14.29	3	-2.1	15.97	2
Q13111	CHAF1A	Chromatin assembly factor 1 subunit A	13.71	2				16.16	4			-18.74	17.52	6	16.55	8	0.16	17.56	7	17.18	9	-0.33	16.95	6	16.57	4	-0.72
Q13112	CHAF1B	Chromatin assembly factor 1 subunit B	16.29	4			-19.21	18.07	2	17.29	2	-0.58	17.74	5	17.06	5	0.51	18.3	6	18.05	5	-0.17	18.06	7	17.08	5	-1.51
Q96JM3	CHAMP1	Chromosome alignment-maintaining phosphoprotein 1	17.93	9	18.73	10	0.46	19.25	11	18.16	9	-0.94	16.8	8	18.07	12	2.88	19.51	17	19.55	15	0.18	18.89	18	18.93	20	-0.17
Q96BP2	CHCHD1	Coiled-coil-helix-coiled-coil-helix domain-containing protein 1	15.05	2				16.19	2				17.4	2	15.97	2	-0.4	17.08	2	17.22	2	0.31
Q9Y6H1	CHCHD2	Coiled-coil-helix-coiled-coil-helix domain-containing protein 2	19.27	4	18.17	3	-1.73	19.41	3			-22.57			18.17	4	23.4	19.37	3	17.88	4	-1.69	18.44	4	18.16	4	-0.59
Q5T1J5	CHCHD2P9	Putative coiled-coil-helix-coiled-coil-helix domain-containing protein CHCHD2P9								18.71	3	22.43	18.25	3			-20.83
Q9NX63	CHCHD3	MI	19.94	8	20.11	7	-0.27	21.38	7	20.61	9	-0.57	19.22	11	18.93	10	0.98	20.75	12	19.25	9	-1.7	20.64	9	20.34	10	-0.62
Q8N4Q1	CHCHD4	Mitochondrial intermembrane space import and assembly protein 40	16.9	3			-19.91	18.5	4	16.02	2	-2.59
Q9BSY4	CHCHD5	Coiled-coil-helix-coiled-coil-helix domain-containing protein 5	16.09	4	15.27	3	-1.4			16.61	2		15.99	2				16.05	2	16.16	2	0.27
Q9BRQ6	CHCHD6	MI	15.99	3	15.19	2	-1.38	18.14	5	16.36	2	-1.76						16.1	2				17.44	3	16.44	2	-1.54
O14646	CHD1	Chromodomain-helicase-DNA-binding protein 1	18.2	17	17.7	10	-1.04	18.08	8	15.86	3	-2.28	18.89	15	18.36	16	0.69	19.67	21	19.25	16	-0.38	18.3	11	19.01	20	0.71
Q86WJ1	CHD1L	Chromodomain-helicase-DNA-binding protein 1-like	18.2	8	18.56	8	-0.05	18.59	7	18.25	6	-0.06	19.32	12	18.3	12	0.1	19.61	18	18.38	10	-1.37	18.51	13	18.83	11	0.2
O14647	CHD2	Chromodomain-helicase-DNA-binding protein 2	16.71	4	17.96	10	0.98	17.99	7	18.93	12	1.45	17.44	10	16.94	7	0.73	18.24	10	18.85	15	0.88	18.88	16	18.46	12	-0.78
Q12873	CHD3	Chromodomain-helicase-DNA-binding protein 3	18.01	16	18.47	14	0.07	19.41	14	17.99	9	-1.33	19.34	16	17.33	11	-1.11	19.3	14	19.26	15	0.09	16.96	4	17.79	11	0.87
Q14839	CHD4	Chromodomain-helicase-DNA-binding protein 4	21.86	54	22.01	47	-0.29	23.23	62	22.15	48	-0.93	23.2	58	21.94	55	-0.2	23.21	55	22.97	58	-0.16	22.54	55	22.42	54	-0.38
Q8TDI0	CHD5	Chromodomain-helicase-DNA-binding protein 5																					15.94	5			-21.21
Q8TD26	CHD6	Chromodomain-helicase-DNA-binding protein 6	15.27	2				15.46	2									15.2	3			-18.47
Q9HCK8	CHD8	Chromodomain-helicase-DNA-binding protein 8	17.65	12	17.48	6	-0.66	18.66	12	18.67	11	0.35	19	15	16.89	10	-1.23	19.03	16	18.96	16	0.05	18.14	14	18.33	14	0.03
Q3L8U1	CHD9	Chromodomain-helicase-DNA-binding protein 9	13.18	2	14.81	2	1.42	14.62	2				16.66	4	11.85	2	-4.51	16.57	7	16.62	8	0.2	16.08	7	16.12	6	-0.17
Q8NE62	CHDH	Choline dehydrogenase																14.01	2
O14757	CHEK1	Serine/threonine-protein kinase Chk1	16.81	7	16.84	4	-0.43	17.38	5	17.1	4	0.01	17.14	4	16.7	6	0.8	18.34	8	16.27	4	-2.4	17.67	5	17.23	6	-0.8
O96017	CHEK2	Serine/threonine-protein kinase Chk2	16.05	3	17	3	0.63	16.43	2				15.83	3	14.23	3	-0.61	16.44	6	15.67	4	-0.81	16.36	5	15.07	3	-1.92
Q8IWX8	CHERP	Calcium homeostasis endoplasmic reticulum protein	19.77	14	20.92	15	0.86	20.08	13	20.48	11	0.81	20.52	12	18.94	13	-0.58	20.78	16	20.07	14	-0.73	19.39	11	19.23	13	-0.43
Q96EP1	CHFR	E3 ubiquitin-protein ligase CHFR	14.98	2	14.82	2	-0.65											13.37	2	14.91	2	2.02
P36222	CHI3L1	Chitinase-3-like protein 1	16.43	5	18.03	6	1.38	23.24	18	23.63	14	0.8	17.78	7	15.94	7	-0.9	17.43	7	18.62	9	1.59	17.3	5	17.96	9	0.65
Q9BWS9	CHID1	Chitinase domain-containing protein 1	18.85	7	19.02	7	-0.27	20.51	10	19.97	10	-0.3	17.84	4	17.8	4	1.29	18.68	5	17.87	6	-0.86	17.85	4	18.32	4	0.4
Q9Y259	CHKB	Choline/ethanolamine kinase			16.38	3	18.39	18.14	4	15.85	2	-2.36			16.34	3	21.17	17.22	4	17.59	4	0.59	17.44	5	16.49	3	-1.47
P24386	CHM	Rab proteins geranylgeranyltransferase component A 1	18.19	10	18.97	11	0.44	17.74	4	18.79	7	1.58	19	7	17.52	7	-0.46	17.83	3	18.52	9	0.98	17.8	6	18.97	12	1.32
P26374	CHML	Rab proteins geranylgeranyltransferase component A 2	16.48	4	15.82	2	-1.22						17.52	5	13.3	2	-3.79	17.67	6	16.67	4	-1.09	15.86	4	15.97	3	-0.08
Q9HD42	CHMP1A	Charged multivesicular body protein 1a	18.94	5	18.34	3	-1.15	18.03	2									18.09	2	17.32	2	-0.81	17.57	2	17.92	2	0.24
Q7LBR1	CHMP1B	Charged multivesicular body protein 1b						18.37	2	17.03	2	-1.24	16.12	2				15.07	2						16.63	2
O43633	CHMP2A	Charged multivesicular body protein 2a	19.69	6	18.87	5	-1.4	20.88	7	20.95	6	0.42	20.22	6	20.15	7	1.25	19.59	6	20.44	8	1.18	19.62	6	20.08	6	0.38
Q9UQN3	CHMP2B	Charged multivesicular body protein 2b	17.56	5	17.61	3	-0.4	19.06	3	18.77	3	0	17.16	2	16.14	2	0.1	18.25	3	17.61	2	-0.65	16.87	4	15.61	2	-1.88
Q9Y3E7	CHMP3	Charged multivesicular body protein 3	18.49	4	19.79	5	1.04	19.95	4	20.4	4	0.87	18.65	3	16.83	2	-0.88	16.81	2	18.36	4	2.03	17.96	3	18.17	4	0.05
Q9BY43	CHMP4A	Charged multivesicular body protein 4a	17.81	4	19.82	7	1.85	20.47	7	20.88	7	0.83	19.68	6	18.25	4	-0.4	19.73	5	20.26	8	0.78	18.91	4	18.83	5	-0.33
Q9H444	CHMP4B	Charged multivesicular body protein 4b	20.38	3	21.45	5	0.77	22.49	7	21.91	6	-0.34	20.45	7	19.85	7	0.61	20.83	5	21.16	7	0.54	20.67	6	20.9	6	0.08
Q9NZZ3	CHMP5	Charged multivesicular body protein 5	20.19	4	20.69	4	0.11	20.79	4	20.87	4	0.44	19.96	4	19.06	5	0.24	19.17	5	19.77	4	0.87	19.47	5	19.87	5	0.3
Q96FZ7	CHMP6	Charged multivesicular body protein 6	18.65	3	19.21	4	0.18	20.01	5	19.93	5	0.25	19.16	4	18.04	4	-0.03	19.66	4	19.21	6	-0.41	19.98	5	19.3	5	-1.12
Q8WUX9	CHMP7	Charged multivesicular body protein 7	19.38	13	19.92	8	0.16	19.9	10	19.55	8	-0.07	19.38	10	18.42	9	0.17	19.79	11	19.94	11	0.32	19.11	11	19.03	10	-0.33
Q9UHD1	CHORDC1	Cysteine and histidine-rich domain-containing protein 1	21.58	18	21.63	13	-0.4	22.42	16	22.12	14	-0.01	21.08	16	20.37	15	0.47	21.39	15	20.94	15	-0.41	20.48	13	21.14	16	0.65
Q99653	CHP1	Calcineurin B homologous protein 1	19.61	7	20.29	8	0.32	21.32	8	20.43	7	-0.71	19.18	7	18.3	6	0.27	19.57	8	19.91	10	0.55	19.26	9	18.67	7	-1
Q8IZ52	CHPF	Chondroitin sulfate synthase 2	18.51	12	19.56	11	0.75	20.27	12	20.12	12	0.16	19.7	10	19.23	11	0.76	19.82	12	20.12	16	0.5	18.57	11	19.13	8	0.51
Q9P2E5	CHPF2	Chondroitin sulfate glucuronyltransferase	18.89	12	19.04	11	-0.29	18.46	8	18.61	7	0.52	18.65	10	16.67	6	-1.07	19.35	12	19.41	11	0.21	17.39	7	18.06	8	0.66
Q8WUD6	CHPT1	Cholinephosphotransferase 1	15.66	3	16.81	3	0.86	15.66	2	16.54	2	1.38
Q9NPF2	CHST11	Carbohydrate sulfotransferase 11	16.23	3	16.77	3	0.16	15.64	2				16.64	3			-18.87	17.22	4	15.68	2	-1.75	15.32	3	16.91	4	1.87
Q9NRB3	CHST12	Carbohydrate sulfotransferase 12						16.79	4			-19.48
Q8NCH0	CHST14	Carbohydrate sulfotransferase 14	18.11	7	18.66	7	0.17	19	6	19.59	9	1.04	19.1	7	16.86	6	-1.39	19.63	8	18.27	5	-1.53	17.2	6	18.19	7	1.08
Q7LFX5	CHST15	Carbohydrate sulfotransferase 15																16.97	2	16.16	3	-0.86
Q7LGC8	CHST3	Carbohydrate sulfotransferase 3	18.34	6	18.03	5	-0.82	19.31	6	19.31	8	0.34	17.72	5	16.84	5	0.27	18.33	5	17.97	5	-0.3	17.76	6	17.68	6	-0.33
Q86X52	CHSY1	Chondroitin sulfate synthase 1	16.01	5	15.06	2	-1.55	18.8	9	18.02	5	-0.58	17.71	7	17.21	8	0.73	18.51	10	18.28	10	-0.15	17.01	6	16.82	6	-0.47
Q70JA7	CHSY3	Chondroitin sulfate synthase 3	14.97	3	17.29	8	2.21	17.46	3	16.44	3	-0.86	17.34	6	16.61	6	0.45	17.09	5	17.75	8	0.94	16.83	5	18.23	10	1.62
Q8WVB6	CHTF18	Chromosome transmission fidelity protein 18 homolog	17	5	14.89	2	-2.89	17.04	3			-19.77	19.24	13	16.69	6	-1.76	18.74	9	17.36	9	-1.55	18.12	11	18.58	11	0.38
P0CG12	CHTF8	Chromosome transmission fidelity protein 8 homolog isoform 2																13.73	2
Q9Y3Y2	CHTOP	Chromatin target of PRMT1 protein	19.79	6	20.78	5	0.68	21.33	5	20.81	5	-0.27	21.19	8	19.97	7	-0.15	20.69	5	21.03	7	0.55	20.57	7	19.83	7	-1.2
O15111	CHUK	Inhibitor of nuclear factor kappa-B kinase subunit alpha	18.44	9	17.92	9	-1.06	19.61	13	19.02	9	-0.35	18.19	10	17.43	7	0.41	19.68	16	18.66	17	-1.11	17.56	9	18.96	9	1.62
Q8WUH1	CHURC1	Protein Churchill	17.92	5	18.13	3	-0.22	18.03	4	18.54	3	0.94			15.19	3	19.78	15.89	2	15.03	2	-0.92
O76071	CIAO1	Probable cytosolic iron-sulfur protein assembly protein CIAO1	19.56	7	20.41	9	0.52	20.04	9	20.38	7	0.74	19.5	5	17.72	5	-0.83	19.39	8	19.57	7	0.36	19.02	8	19.49	8	0.4
Q6FI81	CIAPIN1	Anamorsin	20.28	15	20.25	13	-0.5	20.77	13	19.97	14	-0.6	19.33	8	18.18	7	-0.06	19.22	6	18.84	6	-0.33	18.53	7	18.68	7	-0.03
Q99828	CIB1	Calcium and integrin-binding protein 1	15.34	2
Q96RK0	CIC	Protein capicua homolog	15.76	4	16.66	3	0.58	18.34	8			-21.31	16.22	4	15.92	5	0.97	17.33	7	16.35	4	-1.06	15.35	4	14.9	2	-0.82
P33076	CIITA	MHC class II transactivator			17.07	6	19.19			18.22	6	21.85			15.47	2				14.86	3	18.33			15.99	5	20.83
Q9BW66	CINP	Cyclin-dependent kinase 2-interacting protein			15.78	3	17.7	15.07	2
Q14011	CIRBP	Cold-inducible RNA-binding protein	19.73	5	19.49	5	-0.74	20.97	5	20.58	5	-0.12	17.94	3	17.54	4	0.85	19.91	5	19.13	5	-0.82	18.99	4	19.54	5	0.5
Q969X6	CIRH1A	Cirhin	19.19	12	18.88	9	-0.82	20.04	12	19.37	13	-0.45	20.47	17	19.2	14	-0.21	20.22	20	20.3	17	0.23	19.12	12	19.14	12	-0.2
Q9NZ45	CISD1	CDGSH iron-sulfur domain-containing protein 1	17.72	4	18.74	5	0.71	18.8	4	18.79	2	0.33	19.95	5	19.01	5	0.19	20.22	4	20.14	4	0.04	19.67	4	19.85	5	0.01
Q8N5K1	CISD2	CDGSH iron-sulfur domain-containing protein 2	18.96	5	20.81	5	1.67	20.04	4	20.76	5	1.19	20.13	5	19.19	4	0.19	20.56	6	20.24	6	-0.26	20.13	6	20.95	6	0.86
P0C7P0	CISD3	CDGSH iron-sulfur domain-containing protein 3			16.06	2												15.58	2
O14578	CIT	Citron Rho-interacting kinase	17.87	12	17.22	7	-1.21	19.17	14	16.35	4	-2.99	20.06	27	18.47	20	-0.6	20.3	27	19.4	24	-0.97	20.2	35	19.41	26	-1.26
Q9ULV3	CIZ1	Cip1-interacting zinc finger protein	16.09	6	16.28	6	-0.24	17.64	7	16.67	4	-0.8	17.71	7	16.3	8	-0.38	18.66	12	17.84	10	-0.87	17.41	8	17.12	8	-0.6
Q8WWK9	CKAP2	Cytoskeleton-associated protein 2	15.39	3	15.7	3	-0.1	18.05	6	17.34	5	-0.5	15.27	2	14.07	2	-0.12	17.63	7	15.27	3	-2.75	15.85	2	15.59	4	-0.57
Q8IYA6	CKAP2L	Cytoskeleton-associated protein 2-like											15.84	3	14.2	3	-0.66
Q07065	CKAP4	Cytoskeleton-associated protein 4	26.51	34	27.22	40	0.36	27.77	37	27.33	37	-0.18	26.6	32	25.7	33	0.24	26.6	34	26.71	34	0.27	26.26	36	26.64	35	0.28
Q14008	CKAP5	Cytoskeleton-associated protein 5	23.01	75	23.33	71	-0.09	24	70	23.6	66	-0.13	23.73	84	22.76	76	0.16	23.94	81	23.73	84	-0.12	23.31	78	23.22	79	-0.34
P12277	CKB	Creatine kinase B-type	17.52	7	19.09	8	1.35	19.32	7	19.14	6	0.13	16.4	3	15.08	4	-0.27	16.91	3	16.66	5	-0.17	15.42	3	15.96	3	0.49
Q9UBR5	CKLF	Chemokine-like factor																16.12	2
P61024	CKS1B	Cyclin-dependent kinases regulatory subunit 1																17.96	2	15.34	2	-3.07	15.6	2	16.06	2	0.38
P33552	CKS2	Cyclin-dependent kinases regulatory subunit 2																15.94	2	15.54	2	-0.35	16.02	2
Q7Z460	CLASP1	CLIP-associating protein 1	20.9	34	21.57	34	0.31	21.82	34	21.81	35	0.33	20.22	21	20.32	32	1.46	20.37	23	21.27	36	1.24	20.01	26	20.13	36	-0.06
O75122	CLASP2	CLIP-associating protein 2	19.99	29	20.21	29	-0.21	20.3	23	19.58	20	-0.51	20.88	32	19.03	21	-0.91	21.09	29	20.41	28	-0.7	20.25	31	19.43	18	-1.3
Q8N2M8	CLASRP	CLK4-associating serine/arginine rich protein	15.43	2	16.57	3	0.85								16.23	2		18.09	4	16.25	3	-2.12
Q96S66	CLCC1	Chloride channel CLIC-like protein 1	19.78	13	20.38	15	0.23	20.75	15	20.85	14	0.46	18.71	8	18.02	7	0.5	19.17	10	19.42	14	0.44	19.24	13	19.31	14	-0.13
P51788	CLCN2	Chloride channel protein 2								18.1	2
P51790	CLCN3	H(+)/Cl(-) exchange transporter 3	17.09	4	17.84	4	0.4	18.01	4	17.9	4	0.21	16.39	3	14.72	2	-0.69	15.42	2				15.85	2	16.65	2	0.83
P51795	CLCN5	H(+)/Cl(-) exchange transporter 5																							14.54	2
P51798	CLCN7	H(+)/Cl(-) exchange transporter 7	17.62	7	18.78	7	0.87	20.29	8	19.51	8	-0.58	18.33	7	15.84	2	-1.69	18.15	6	17.3	3	-0.9	16.8	4	18.13	7	1.53
O75508	CLDN11	Claudin-11	20.54	4	20.15	3	-0.91	18.26	3			-21.22	18.5	2				18.11	2	16.34	2	-2.03	18.06	2
Q9NY35	CLDND1	Claudin domain-containing protein 1	17.18	3			-20.24	18.04	4	18.08	4	0.39	16.93	3	16.11	3	0.34	18.19	4	17.8	4	-0.34	15.29	2	16.52	4	1.4
Q9Y240	CLEC11A	C-type lectin domain family 11 member A	16.23	3			-19.14	16.9	3	16.75	2	0.16						15.59	3	14.68	2	-0.98
Q2KHT3	CLEC16A	Protein CLEC16A	15.95	5	15.2	3	-1.32	15.12	2	15.07	3	0.28	15.49	4	14.76	3	0.45	17.71	4	17.46	6	-0.17	15.31	4	16.29	3	1.07
O14967	CLGN	Calmegin	18.56	11	17.84	5	-1.29	20.67	16	20.14	12	-0.28	17.57	7	16.64	4	0.2	19.21	9	18.15	8	-1.16	18.23	10	17.76	7	-0.84
O00299	CLIC1	Chloride intracellular channel protein 1	25.61	15	25.99	17	-0.02	26.45	15	26.3	16	0.16	24.79	19	24.19	18	0.61	25.36	18	25.03	19	-0.27	24.85	17	24.74	18	-0.37
O15247	CLIC2	Chloride intracellular channel protein 2			18.99	12	21.4			17.95	6	21.53			15.31	5	19.92			16.72	5	20.61			17.18	6	22.4
O95833	CLIC3	Chloride intracellular channel protein 3						18.81	6	19.89	8	1.62	16.79	4	17.64	8	2.37	17.05	3	18.45	8	1.85			16.03	3	20.88
Q9Y696	CLIC4	Chloride intracellular channel protein 4	25.92	22	26.31	20	-0.01	26.53	19	26.91	18	0.79	25.53	21	24.58	19	0.18	25.79	20	25.62	20	-0.07	25.07	21	25.39	23	0.2
Q9NZA1	CLIC5	Chloride intracellular channel protein 5													15.97	3	20.72
Q96NY7	CLIC6	Chloride intracellular channel protein 6						17.29	2				17.5	2									15.39	2	16	2	0.58
Q14677	CLINT1	Clathrin interactor 1	21.93	21	21.89	17	-0.51	23.26	19	22.4	19	-0.67	21.14	15	19.33	14	-0.86	20.97	16	21.33	16	0.58	20.5	14	19.94	15	-0.96
P30622	CLIP1	CAP-Gly domain-containing linker protein 1	21.68	41	22.37	49	0.33	22.86	46	22.17	35	-0.47	22.29	44	21.32	46	0.16	22.48	51	22.27	53	-0.12	22.3	51	22.25	49	-0.29
Q9UDT6	CLIP2	CAP-Gly domain-containing linker protein 2	20.1	27	21.24	35	0.85	21.62	29	21.29	25	-0.05	19.71	16	19.34	18	0.88	19.51	20	20.77	28	1.68	18.73	13	19.07	16	0.22
Q96DZ5	CLIP3	CAP-Gly domain-containing linker protein 3	14.12	2
P49759	CLK1	Dual specificity protein kinase CLK1											15.86	3			-17.92						15.28	2
P49760	CLK2	Dual specificity protein kinase CLK2											14.42	2				15.77	2
P49761	CLK3	Dual specificity protein kinase CLK3	15.52	2	16.63	4	0.82	15.78	2	16.7	2	1.43	17.38	2	16.02	5	-0.32	16.07	4	17.5	5	1.89	16.66	4	16.68	5	-0.2
Q9H6B4	CLMP	CXADR-like membrane protein	19.03	7	19.72	6	0.33	20.1	5	19.96	5	0.18	19.54	5	18.52	5	0.1	18.37	3	19.02	6	0.93	18.53	5	19.24	5	0.71
O75503	CLN5	Ceroid-lipofuscinosis neuronal protein 5	18.76	5	17.61	2	-1.78	18.3	4			-21.26	18.25	4	17.43	5	0.34	18.59	4	17.87	5	-0.75	15.49	2	15.98	3	0.42
Q9NWW5	CLN6	Ceroid-lipofuscinosis neuronal protein 6						17.28	2				15.99	2				18.91	2				15.81	2	16.08	2	0.13
Q9UBY8	CLN8	Protein CLN8											15.85	2
P54105	CLNS1A	Methylosome subunit pICln	20.73	9	20.74	6	-0.45	21.05	8	20.97	6	0.25	20.59	7	19.19	7	-0.37	19.72	4	20.38	7	0.94	19.95	8	19.68	7	-0.58
O15516	CLOCK	Circadian locomoter output cycles protein kaput	16.24	2	16.76	3	0.14	15.58	2	17.43	2	2.53			14.81	4	19.32	16.88	3	14.53	2	-2.74	16.46	5	15.53	3	-1.45
Q92989	CLP1	Polyribonucleotide 5'-hydroxyl-kinase Clp1	15.55	3	15.46	2	-0.56	16.85	2	16.74	2	0.21	16.69	3	16.37	4	0.95	17.86	5	16.44	2	-1.6	17.33	6	16.15	3	-1.78
Q9H078	CLPB	Caseinolytic peptidase B protein homolog	19.42	8	20.16	9	0.39	19.72	8	19.53	8	0.12	19.2	11	18.17	9	0.08	19.37	11	19.15	11	-0.13	19.03	13	18.92	11	-0.37
Q16740	CLPP	ATP-dependent Clp protease proteolytic subunit	20.02	8	20.41	7	-0.01	20.15	6	19.55	7	-0.37	19.92	8	18.89	8	0.08	20.55	7	19.75	9	-0.84	19.75	8	19.96	8	0.05
O96005	CLPTM1	Cleft lip and palate transmembrane protein 1	20.85	14	22.25	12	1.15	22.48	10	21.81	13	-0.45	21.34	14	20.55	14	0.37	22	12	21.78	13	-0.13	21.33	12	21.21	10	-0.38
Q96KA5	CLPTM1L	Cleft lip and palate transmembrane protein 1-like protein	18.54	6	18.31	6	-0.73	20.31	8	19.94	6	-0.09	18.87	6	17.25	6	-0.63	19.39	9	18.51	9	-0.94	17.48	5	18.07	5	0.55
O76031	CLPX	ATP-dependent Clp protease ATP-binding subunit clpX-like	20.54	19	20.69	16	-0.29	21.12	20	20.55	13	-0.33	19.62	12	18.99	13	0.57	20.58	19	20.19	19	-0.34	19.7	18	20.02	14	0.2
Q9HAW4	CLSPN	Claspin																					15.58	3	14.84	3	-1.2
O94985	CLSTN1	Calsyntenin-1	16.68	2	15.86	2	-1.4	16.28	3	17.02	4	1.22	15.22	2	14.94	2	0.99	15.46	2	15.94	3	0.72	13.78	2	15.48	2	2.02
P09496	CLTA	Clathrin light chain A	20.99	4	21.03	2	-0.41	20.88	3	21.58	2	1.17	20.78	4	20.04	3	0.44	21.52	4	21.08	3	-0.4	20.57	3	20.89	3	0.2
P09497	CLTB	Clathrin light chain B	20.01	6	20.94	8	0.61	20.94	5	20.66	5	0.01	18.96	5	18.55	4	0.84	18.47	4	18.67	2	0.38	19.69	4	19.87	5	0.01
Q00610	CLTC	Clathrin heavy chain 1	27.26	100	27.63	94	-0.03	27.91	88	27.84	92	0.26	27.18	89	26.11	88	0.03	27.65	94	27.23	91	-0.38	26.92	92	27.05	94	-0.05
P53675	CLTCL1	Clathrin heavy chain 2	15.4	3	15.35	2	-0.52						17.98	2				15.42	3	15.33	2	0.03	16.79	3			-22.33
P10909	CLU	Clusterin	19.99	11	19.51	8	-1.01	21.13	11	21.31	12	0.55	19.76	7	18.43	7	-0.28	17.66	7	19.79	7	2.74	18.33	7	19.31	8	1.07
Q96AJ1	CLUAP1	Clusterin-associated protein 1						16.61	3			-19.27								15.14	2
O75153	CLUH	Clustered mitochondria protein homolog	21.33	40	21.24	26	-0.56	21.63	30	20.88	25	-0.54	22.1	36	20.98	33	-0.03	22.71	38	22.22	35	-0.46	21.95	38	22.1	37	-0.03
Q8NFW8	CMAS	N-acylneuraminate cytidylyltransferase	19.25	8	20.5	13	0.98	20.41	8	19.67	5	-0.53	19.34	7	18.24	6	0	19.62	8	19.59	9	0.1	19.01	11	18.74	8	-0.58
Q96DG6	CMBL	Carboxymethylenebutenolidase homolog	19.92	9	20.53	8	0.24	21.19	11	21.45	10	0.65	17.16	3	16.71	4	0.79	18.4	3	18.12	4	-0.21	16.93	4	17.3	5	0.26
Q7Z7K0	CMC1	COX assembly mitochondrial protein homolog	16.78	3	17.34	2	0.18			17.23	2		17.92	3	16.71	2	-0.14	15.92	2	16.82	2	1.24	16.85	2	18.37	3	1.78
Q9NRP2	CMC2	COX assembly mitochondrial protein 2 homolog													16.39	3	21.23	16.54	2	16.9	2	0.58	16.42	2	17.47	3	1.16
P56277	CMC4	Cx9C motif-containing protein 4													14.35	2
Q8IY22	CMIP	C-Maf-inducing protein						16.67	3			-19.34	14.53	2				16.88	5	15.68	3	-1.33	14.38	2
P30085	CMPK1	UMP-CMP kinase	22.09	13	22.93	11	0.51	23.25	12	22.72	10	-0.28	22.04	11	20.74	9	-0.24	22.78	11	22.07	10	-0.73	22.15	10	21.7	11	-0.82
Q5EBM0	CMPK2	UMP-CMP kinase 2			19.62	13	22.12			19.98	10	23.93			17.06	4	22.05			17.68	8	21.78			16.36	4	21.32
Q9BQ75	CMSS1	Protein CMSS1	17.64	6	16.13	2	-2.2	16.49	3	16.96	4	0.9	18.91	5	17.62	3	-0.23	19.45	4	17.56	5	-2.18	17.58	3	17.58	3	-0.22
Q9NX76	CMTM6	CKLF-like MARVEL transmembrane domain-containing protein 6						17.31	2				18.68	3	18.07	2	0.59			18.29	2		18.07	2	18.67	2	0.57
Q8N1G2	CMTR1	Cap-specific mRNA (nucleoside-2'-O-)-methyltransferase 1	18.13	9	20.21	18	1.93	19.52	12	20.04	17	0.96	19.13	16	19.09	17	1.29	20.45	18	20.64	22	0.37	19.39	15	20.79	22	1.62
Q8IYT2	CMTR2	Cap-specific mRNA (nucleoside-2'-O-)-methyltransferase 2	15.5	3			-18.3						16.63	2				16.79	4	16.11	3	-0.7
Q8N3K9	CMYA5	Cardiomyopathy-associated protein 5													16.56	2
P62633	CNBP	Cellular nucleic acid-binding protein	20.38	7	20.33	7	-0.52	21.13	7	20.71	7	-0.15	22.02	8	21.25	9	0.4	21.62	9	21.92	7	0.5	21.61	7	21.69	8	-0.12
Q96KP4	CNDP2	Cytosolic non-specific dipeptidase	23.43	23	24.06	24	0.26	24.64	23	24.45	27	0.12	24	24	23.13	25	0.28	23.57	22	24.13	24	0.82	23.01	21	23.7	26	0.69
Q8N9A8	CNEP1R1	Nuclear envelope phosphatase-regulatory subunit 1	15.56	2	15.89	2	-0.08	16.46	2				17.63	4	16.64	4	0.13			17.65	4	21.75	14.91	2	17.14	4	2.71
Q16281	CNGA3	Cyclic nucleotide-gated cation channel alpha-3											14.81	2
Q9NQW8	CNGB3	Cyclic nucleotide-gated cation channel beta-3											15.13	2
O95406	CNIH1	Protein cornichon homolog 1	18.21	2	19.24	2	0.72	19.66	2	19.41	2	0.05	14.26	2				14.95	2	16.32	2	1.81			15.83	2
Q9P003	CNIH4	Protein cornichon homolog 4																							19.39	2
Q6P9H4	CNKSR3	Connector enhancer of kinase suppressor of ras 3																14.65	2
P51911	CNN1	Calponin-1	19.63	10	19.22	8	-0.93	19.87	8	19.14	9	-0.52	19.63	8	18.51	8	-0.03	20.32	9	19.21	11	-1.22	19.36	9	19.88	8	0.46
Q99439	CNN2	Calponin-2	24.24	17	25.02	21	0.44	25.56	19	25.12	17	-0.18	23.11	15	22.72	18	0.86	24.07	18	23.94	19	-0.02	23.75	20	23.74	20	-0.24
Q15417	CNN3	Calponin-3	24.04	16	24.35	15	-0.1	24.89	15	24.53	17	-0.08	22.92	16	21.6	13	-0.27	22.54	14	22.33	10	-0.12	22.23	13	22.54	14	0.19
Q8NE01	CNNM3	Metal transporter CNNM3	14.62	2				16.78	3	14.47	2	-2.39			15.09	3	19.66	15.68	2				14.93	3	15.03	3	-0.09
Q6P4Q7	CNNM4	Metal transporter CNNM4	12.88	2	15.16	2	2.16	15.67	3	15.34	2	-0.05			13.47	2		13.66	2	13.71	3	0.2	13.77	4	14.12	4	0.24
A5YKK6	CNOT1	CCR4-NOT transcription complex subunit 1	22.18	62	22.46	60	-0.14	23.26	62	22.62	59	-0.41	22.27	57	21.24	51	0.08	22.5	56	22.39	55	0	21.9	54	21.91	57	-0.21
Q9H9A5	CNOT10	CCR4-NOT transcription complex subunit 10	18.97	14	18.35	8	-1.17	19.37	11	19.16	11	0.09	18.3	8	17.57	8	0.45	19.39	14	18.76	11	-0.64	18.26	11	18.57	9	0.19
Q9UKZ1	CNOT11	CCR4-NOT transcription complex subunit 11	17.41	3	17.96	4	0.17	18.32	3	16.92	3	-1.31	17.78	5	15.91	5	-0.94	17.64	4	17.93	4	0.49	16.06	4	17.34	4	1.46
Q9NZN8	CNOT2	CCR4-NOT transcription complex subunit 2	18.96	10	19.23	9	-0.15	19.69	10	19.23	8	-0.2	18.63	8	17.9	9	0.45	19.58	12	19.33	9	-0.17	18.87	9	18.02	7	-1.34
O75175	CNOT3	CCR4-NOT transcription complex subunit 3	19.18	7	19.46	10	-0.14	20.41	9	19.38	8	-0.87	19.77	7	18.5	6	-0.21	19.42	8	19.64	6	0.41	18.68	7	18.71	6	-0.18
O95628	CNOT4	CCR4-NOT transcription complex subunit 4	17.87	7	18.05	7	-0.25	17.71	4	17.76	6	0.4	16.5	4	14.61	3	-0.96	16.96	5	17.14	4	0.36	15.37	3	16.63	5	1.44
Q9ULM6	CNOT6	CCR4-NOT transcription complex subunit 6											15.8	2				16.93	3	16.98	3	0.2	16.58	2	15.81	2	-1.24
Q9UIV1	CNOT7	CCR4-NOT transcription complex subunit 7	19.07	8	19.58	7	0.13	19.81	11	19.9	10	0.45	18.86	5	17.74	5	-0.03	17.37	3	18.87	6	1.97	15.8	3	18.06	3	2.75
Q9UFF9	CNOT8	CCR4-NOT transcription complex subunit 8	15.07	2				15.25	3	17.51	4	3.01	16.44	2	16.47	4	1.37	15.08	2	16.38	3	1.73	14.57	2	17.29	7	3.36
P09543	CNP	2'	21.57	18	22.29	19	0.37	22.36	17	22.7	18	0.74	21.79	20	21.02	23	0.4	22.14	19	22.35	21	0.39	21.59	17	22.34	20	0.76
Q9Y2B0	CNPY2	Protein canopy homolog 2	22.25	12	22.85	11	0.23	23.32	11	23.07	11	0.05	20.63	10	19.76	12	0.28	20.84	9	21.17	8	0.54	19.34	9	20.09	9	0.76
Q9BT09	CNPY3	Protein canopy homolog 3	19.95	7	19.73	8	-0.71	20.97	7	20.8	7	0.14	18.21	3	16.54	3	-0.69	17.15	3	18	4	1.18	18.6	8	18.72	5	-0.06
Q8N129	CNPY4	Protein canopy homolog 4	19.56	7	20.48	9	0.6	21.06	10	21.35	8	0.68	19.95	8	18.01	7	-1.02	17.23	4	19.15	5	2.49	17.92	3	18.6	5	0.67
Q96F85	CNRIP1	CB1 cannabinoid receptor-interacting protein 1	18.33	4	19.67	3	1.08	19.19	3	19.18	3	0.33	17.84	2				17.19	3	17.93	3	1.04	17	2
Q6PJW8	CNST	Consortin	17.2	6	17.18	4	-0.48	18.77	8	17.97	4	-0.6	13.48	2	12.36	2	-0.03	16.18	4	16.27	3	0.25	17.08	7	17.75	10	0.66
Q9NXG0	CNTLN	Centlein			14.88	2
Q12860	CNTN1	Contactin-1											14.13	2
P78357	CNTNAP1	Contactin-associated protein 1	21.84	34	22.04	33	-0.23	22.05	29	21.94	29	0.21	21	27	19.8	27	-0.12	21.47	32	20.5	21	-1.05	19.89	23	19.55	22	-0.67
Q9BZ76	CNTNAP3	Contactin-associated protein-like 3																15.14	2
Q96NU0	CNTNAP3B	Contactin-associated protein-like 3B	15.7	2	16.54	2	0.51	16.84	5	17.8	5	1.48			13.6	2
Q8N137	CNTROB	Centrobin	15.51	2
Q9GZY4	COA1	Cytochrome c oxidase assembly factor 1 homolog											15.29	3			-17.23			16.32	3	20.12
Q9Y2R0	COA3	Cytochrome c oxidase assembly factor 3 homolog	18.32	3	19.04	3	0.37	19.62	4	19.36	3	0.04	18.81	2	17.93	2	0.27	18.97	3	18.73	3	-0.16	18.27	3	19.18	3	0.98
Q9NYJ1	COA4	Cytochrome c oxidase assembly factor 4 homolog	15.39	2	15.49	2	-0.35						14.81	2									15.81	3			-21.04
Q5JTJ3	COA6	Cytochrome c oxidase assembly factor 6 homolog	16.03	2	15.55	2	-1.01	16.71	4	15.73	3	-0.81						16.16	2	16.27	2	0.27			16.62	2
Q96BR5	COA7	Cytochrome c oxidase assembly factor 7	12.64	2				17.7	4			-20.55	14.89	2	14.42	2	0.76			15.7	3	19.36	14.98	2
Q13057	COASY	Bifunctional coenzyme A synthase	20.04	12	19.91	12	-0.61	20.66	12	20.8	11	0.51	19.51	9	19.11	7	0.85	20.87	11	20.48	9	-0.34	19.09	8	19.5	8	0.32
O75128	COBL	Protein cordon-bleu																		13.17	2
Q53SF7	COBLL1	Cordon-bleu protein-like 1			15.36	3	17.22	16.92	5	17.09	6	0.54	17.29	6	14.72	5	-1.79	15.01	3	16.33	5	1.75	15	4	15.17	3	0
Q8WTW3	COG1	Conserved oligomeric Golgi complex subunit 1	20.87	28	21.15	24	-0.14	21.36	26	21.35	24	0.33	20.84	27	19.65	26	-0.11	21.08	31	20.77	28	-0.24	20.58	27	20.76	30	0.01
Q14746	COG2	Conserved oligomeric Golgi complex subunit 2	19.91	17	20.63	16	0.37	21.24	17	21.16	18	0.25	19.83	13	18.14	9	-0.72	19.99	17	19.78	16	-0.12	18.37	11	18.94	14	0.53
Q96JB2	COG3	Conserved oligomeric Golgi complex subunit 3	20.28	21	20.94	23	0.3	21.56	26	21	23	-0.32	20.84	17	19.74	16	0	20.82	22	20.73	18	0.03	20.01	20	20.34	19	0.21
Q9H9E3	COG4	Conserved oligomeric Golgi complex subunit 4	20.58	18	20.71	16	-0.31	20.63	14	20.9	20	0.66	20.8	21	19.51	16	-0.23	20.88	19	20.68	23	-0.11	20.28	22	20.82	23	0.49
Q9UP83	COG5	Conserved oligomeric Golgi complex subunit 5	20.26	18	20.5	21	-0.18	21.23	20	20.76	15	-0.21	20.86	16	19.48	16	-0.34	21.52	24	21.3	21	-0.13	20.36	15	20.54	20	0.01
Q9Y2V7	COG6	Conserved oligomeric Golgi complex subunit 6	19.94	18	20.54	15	0.23	21.04	19	20.68	17	-0.08	19.98	15	19.25	14	0.45	21.1	18	20.68	19	-0.38	20.42	15	20.08	13	-0.67
P83436	COG7	Conserved oligomeric Golgi complex subunit 7	20.84	24	21.23	23	-0.01	21.13	23	21.26	26	0.5	20.54	22	19.71	23	0.33	21.73	29	21.14	27	-0.59	20.38	25	20.97	28	0.55
Q96MW5	COG8	Conserved oligomeric Golgi complex subunit 8	19.88	18	19.68	12	-0.69	20.66	13	19.1	8	-1.5	20	12	17.63	9	-1.54	19.6	11	19.57	13	0.1	18.64	9	18.95	9	0.19
P38432	COIL	Coilin	16.87	5	16.97	4	-0.35	17.59	6	17.53	5	0.27	15.63	3	15.1	3	0.69	17.57	5	16.86	3	-0.73	16.04	2
Q03692	COL10A1	Collagen alpha-1(X) chain						15.9	2	16.4	2	0.93
P12107	COL11A1	Collagen alpha-1(XI) chain	16.84	9	18.37	12	1.3	21.42	25	20.63	25	-0.59	16.21	3			-18.35			14.44	2
P13942	COL11A2	Collagen alpha-2(XI) chain	14.45	2				16.04	2	15.64	2	-0.13
Q99715	COL12A1	Collagen alpha-1(XII) chain	23.2	86	22.95	68	-0.75	25.59	108	25.12	102	-0.21	23.08	73	21.93	76	-0.06	23.52	82	23.12	74	-0.35	21.33	54	21.76	57	0.34
Q05707	COL14A1	Collagen alpha-1(XIV) chain	19.6	23	18.39	11	-1.85	23.2	46	22.91	43	0	17.95	10	16.39	6	-0.56	17.74	10	18.44	16	0.99	17.43	9	17.46	12	-0.18
Q07092	COL16A1	Collagen alpha-1(XVI) chain	18.94	9	19.17	9	-0.2	19.29	7	18.95	8	-0.06	18.04	9	17.72	7	0.95	18.76	8	18.67	7	0.03	16.31	3	17.32	4	1.11
Q9UMD9	COL17A1	Collagen alpha-1(XVII) chain						18.61	2
P39060	COL18A1	Collagen alpha-1(XVIII) chain	16.78	5	18.76	7	1.82	18.95	9	19.02	9	0.42	19.44	8	18.08	9	-0.32	18.08	10	18.66	14	0.85
P02452	COL1A1	Collagen alpha-1(I) chain	26.57	73	26.32	65	-0.75	27.99	75	27.33	71	-0.44	26.85	72	25.82	70	0.08	26.62	68	26.58	73	0.09	24.8	54	25.31	55	0.45
P08123	COL1A2	Collagen alpha-2(I) chain	25.79	65	25.89	62	-0.35	27.18	68	26.91	64	0.02	26.04	66	25.1	64	0.19	25.94	64	25.83	65	0	24.12	55	24.76	56	0.62
Q8NFW1	COL22A1	Collagen alpha-1(XXII) chain	16.27	3			-19.19	16.97	3	19.84	3	3.73						19.17	3			-23.33
P02458	COL2A1	Collagen alpha-1(II) chain			16.49	3	18.52	16.98	2	17.42	2	0.86
P02461	COL3A1	Collagen alpha-1(III) chain	23.21	43	23.83	49	0.25	25.68	53	25.24	51	-0.18	23.93	41	22.63	39	-0.24	23.58	42	24.14	48	0.82	20.76	23	21.5	26	0.75
P02462	COL4A1	Collagen alpha-1(IV) chain	17.66	4	19.68	7	1.86	18.44	5	19.08	6	1.1	17.87	7	17.79	7	1.24			18.93	9	23.31	14.84	2	15.96	2	1.25
P08572	COL4A2	Collagen alpha-2(IV) chain	15.34	3	17.72	7	2.28	16.83	3	16.83	4	0.34	17.47	6	17.42	7	1.27	17.24	8	18.21	9	1.32	17.37	6	17.97	8	0.57
Q9Y5P4	COL4A3BP	Collagen type IV alpha-3-binding protein	18.73	10	19.1	12	-0.03	19.73	9	19.77	10	0.39	17.93	4	16.45	5	-0.46	17.23	4	17.54	3	0.52	17.05	3	17.34	4	0.16
P29400	COL4A5	Collagen alpha-5(IV) chain																16.04	3			-19.5	16.03	3	17.36	3	1.53
Q14031	COL4A6	Collagen alpha-6(IV) chain						17.21	2
P20908	COL5A1	Collagen alpha-1(V) chain	24.23	44	24.92	43	0.33	25.18	51	25.3	46	0.48	24.21	36	23.41	37	0.36	24.5	40	24.46	41	0.09	22.33	26	22.96	35	0.61
P05997	COL5A2	Collagen alpha-2(V) chain	22.32	39	23.17	34	0.52	24.1	39	23.43	33	-0.45	22.42	32	21.68	31	0.44	22.39	31	22.93	35	0.8	20.39	21	21.05	25	0.65
P25940	COL5A3	Collagen alpha-3(V) chain	15.95	5	13.67	3	-3.09	15.29	3	16.86	2	2.2
P12109	COL6A1	Collagen alpha-1(VI) chain	26.08	45	26.52	42	0.05	27.11	43	26.75	44	-0.08	26.02	40	24.9	36	-0.03	25.82	40	25.95	43	0.3	24.77	34	24.92	36	-0.03
P12110	COL6A2	Collagen alpha-2(VI) chain	25.02	32	25.55	34	0.15	26.13	30	25.96	30	0.14	25.36	29	24.18	26	-0.1	25.31	30	25.45	29	0.31	24.07	26	24.46	33	0.29
P12111	COL6A3	Collagen alpha-3(VI) chain	27.11	161	27.52	144	0.01	28.13	153	27.77	146	-0.08	27.25	150	26.17	142	0.02	27.42	151	27.29	155	-0.02	26.45	125	26.64	145	0.03
Q02388	COL7A1	Collagen alpha-1(VII) chain	17.2	9	16.25	5	-1.55	17.46	7	16.17	2	-1.18	19.53	10	15.75	6	-3.26	17.16	9	17.65	11	0.74	15.57	4	16.46	4	0.95
P27658	COL8A1	Collagen alpha-1(VIII) chain	17.31	5	18.46	4	0.86	18.93	8	19.05	7	0.48						14.81	3			-18	16.17	2	15.8	3	-0.71
Q5KU26	COLEC12	Collectin-12	19.25	11	18.91	7	-0.85	21.39	10	21.45	14	0.41	19.98	13	19.52	13	0.78	20.39	11	20	15	-0.34			16.66	5	21.71
Q8NBJ5	COLGALT1	Procollagen galactosyltransferase 1	23.33	27	23.86	26	0.15	24.41	27	23.57	24	-0.65	23.06	22	22.09	19	0.16	23.46	25	23.45	24	0.12	22.72	19	22.85	21	-0.05
Q8IYK4	COLGALT2	Procollagen galactosyltransferase 2	15.78	2	16.09	2	-0.1	15.95	2				15.38	2									14.89	2	14.22	2	-1.1
Q8N668	COMMD1	COMM domain-containing protein 1	19.29	6	19.41	5	-0.32	19.79	4	19.19	6	-0.37	17.1	2	15.9	2	-0.12	18.45	5	17.2	3	-1.39	16.82	2	17.03	4	0.05
Q9Y6G5	COMMD10	COMM domain-containing protein 10	18.15	4	17.73	4	-0.94	17.04	3	18.96	4	2.61
Q86X83	COMMD2	COMM domain-containing protein 2	17.97	4	17.99	2	-0.44	19.46	4	19.02	5	-0.18											14.32	2
Q9UBI1	COMMD3	COMM domain-containing protein 3	18.9	7	18.93	8	-0.43	19.73	8	19.82	7	0.45	16.84	3	16.58	4	1.02	17.52	3	18.62	6	1.48	17.83	3			-23.7
Q9H0A8	COMMD4	COMM domain-containing protein 4	19.17	6	19.85	6	0.32	20.63	7	20.43	6	0.11	18.95	5	17.76	5	-0.11	19.53	7	19.63	5	0.26	17.81	4	18.5	4	0.69
Q9GZQ3	COMMD5	COMM domain-containing protein 5	18.31	5	18.35	5	-0.41	19.43	4	18.83	5	-0.37	18.03	2	16.63	3	-0.37	18.29	4	17.64	3	-0.66	17.37	2	17.59	2	0.07
Q7Z4G1	COMMD6	COMM domain-containing protein 6	16.91	3	17.36	3	0.06	17.85	3	17.79	4	0.27	15.98	2						17.32	3	21.34			17.01	3	22.17
Q86VX2	COMMD7	COMM domain-containing protein 7	16.83	3	18.81	3	1.82	17.34	2	18.65	5	1.89	18.27	4	17.24	4	0.08	17.73	5	18.56	3	1.15	16.29	2	18.01	3	2.04
Q9NX08	COMMD8	COMM domain-containing protein 8	18.99	7	19.97	8	0.67	20.47	8	20.27	6	0.11								15.56	2
Q9P000	COMMD9	COMM domain-containing protein 9	20.29	9	20.7	11	0.01	21.21	10	21.16	10	0.28	19.2	8	16.84	4	-1.53	19.17	6	19.29	5	0.28	16.4	3	18.25	6	2.21
P49747	COMP	Cartilage oligomeric matrix protein						17.77	8	15.71	3	-2.09
P21964	COMT	Catechol O-methyltransferase	23.71	13	23.96	16	-0.17	24.68	14	24.9	14	0.6	22.65	15	20.91	15	-0.78	22.91	17	22.91	16	0.14	22.18	18	22.6	17	0.33
Q86VU5	COMTD1	Catechol O-methyltransferase domain-containing protein 1	14.8	2				16.54	3	14.65	2	-1.89
P53621	COPA	Coatomer subunit alpha	25.57	74	25.78	67	-0.22	26.44	65	26.05	67	-0.12	25.78	69	24.63	63	-0.06	26.02	74	25.9	76	-0.01	25.23	61	25.51	70	0.15
P53618	COPB1	Coatomer subunit beta	25.15	45	25.38	44	-0.2	25.87	42	25.98	47	0.47	25.74	44	24.19	39	-0.55	25.4	47	25.49	48	0.25	25.05	46	24.97	45	-0.33
P35606	COPB2	Coatomer subunit beta'	24.41	44	24.92	40	0.13	25.48	40	25.16	38	-0.04	25.07	41	23.95	39	-0.03	25.31	44	24.98	41	-0.27	24.56	42	24.8	44	0.09
O14579	COPE	Coatomer subunit epsilon	23.55	14	24.02	15	0.08	24.03	15	24.18	14	0.52	22.65	13	21.45	13	-0.12	23.06	14	22.96	14	0.01	22.27	17	22.37	14	-0.09
Q9Y678	COPG1	Coatomer subunit gamma-1	25.27	48	25.68	45	0.01	26.09	48	26.09	48	0.34	25.47	52	24.03	46	-0.41	25.57	55	25.43	52	-0.04	24.96	48	25.1	47	-0.04
Q9UBF2	COPG2	Coatomer subunit gamma-2	21.48	24	21.8	21	-0.09	22.12	21	22.14	20	0.37	21.81	26	20.28	19	-0.52	21.48	23	21.6	26	0.28	20.89	23	21.39	24	0.44
Q9NQ92	COPRS	Coordinator of PRMT5 and differentiation stimulator	18.5	4	18.31	4	-0.68	19.2	4	18.16	3	-0.89	16.92	3	15.06	3	-0.92	16.38	3	16.98	5	0.87	14.98	2	16.92	3	2.33
P61201	COPS2	COP9 signalosome complex subunit 2	21.63	20	22.25	23	0.25	22.77	20	22.87	20	0.46	22.83	18	21.25	18	-0.58	22.8	21	23.03	20	0.42	21.99	20	22.45	21	0.38
Q9UNS2	COPS3	COP9 signalosome complex subunit 3	22.7	16	23.34	16	0.28	23.62	17	23.48	16	0.18	22.87	16	20.92	15	-1.03	22.76	16	23.03	16	0.47	21.75	14	21.85	14	-0.09
Q9BT78	COPS4	COP9 signalosome complex subunit 4	22.17	20	22.69	19	0.14	23.56	20	22.97	20	-0.35	20.58	17	19.28	14	-0.24	20.06	16	20.6	17	0.8	20.5	14	20.33	16	-0.45
Q92905	COPS5	COP9 signalosome complex subunit 5	21.63	14	21.83	13	-0.23	22.4	14	22.76	15	0.77	21.21	11	20.36	13	0.3	21.69	13	21.47	13	-0.13	20.81	11	21.18	15	0.26
Q7L5N1	COPS6	COP9 signalosome complex subunit 6	21.88	14	22.16	12	-0.14	22.55	12	22.58	14	0.38	21.28	12	19.22	9	-1.17	20.89	12	21.02	12	0.3	19.65	13	20.48	14	0.87
Q9UBW8	COPS7A	COP9 signalosome complex subunit 7a	21.27	11	20.85	10	-0.94	21.84	12	21.37	11	-0.21	20.55	9	19.84	10	0.47	20.63	11	20.61	12	0.11	19.92	9	19.93	10	-0.21
Q9H9Q2	COPS7B	COP9 signalosome complex subunit 7b	19.23	7	19.64	8	0.01	20.28	6	20.19	7	0.24	17.77	4	15.25	3	-1.73	18.75	6	18.55	5	-0.11	18.43	5	17.21	4	-1.83
Q99627	COPS8	COP9 signalosome complex subunit 8	21.02	7	21.32	8	-0.12	21.33	6	21.87	7	0.98	19.57	4	18.17	2	-0.37	20.31	3	19.55	3	-0.79	19.61	4	18.7	3	-1.42
P61923	COPZ1	Coatomer subunit zeta-1	22.58	7	22.65	6	-0.38	22.99	7	22.98	6	0.33	22.44	7	21.4	6	0.07	23.06	7	22.67	7	-0.34	22.07	8	22.04	7	-0.26
Q9P299	COPZ2	Coatomer subunit zeta-2	20.85	7	21.14	7	-0.13	22.51	8	21.49	7	-0.86	20.41	6	19.11	4	-0.24	20.25	7	20.19	8	0.06	20.2	7	19.84	7	-0.7
Q9H8M1	COQ10B	Coenzyme Q-binding protein COQ10 homolog B																		15.71	2
Q9NZJ6	COQ3	Ubiquinone biosynthesis O-methyltransferase	16	3			-18.88
Q5HYK3	COQ5	2-methoxy-6-polyprenyl-1			15.85	2		15.86	2
Q9Y2Z9	COQ6	Ubiquinone biosynthesis monooxygenase COQ6	15.42	3			-18.21													14.54	2
Q99807	COQ7	5-demethoxyubiquinone hydroxylase			15.37	2
O75208	COQ9	Ubiquinone biosynthesis protein COQ9	17.08	4	16.53	4	-1.09	18.35	3	17.17	3	-1.05						17.71	2
P31146	CORO1A	Coronin-1A	16.83	4	17.05	4	-0.21	17.72	4	16.75	2	-0.8	18.28	6	16.61	4	-0.69	18.35	5	17.74	4	-0.61	16.58	4	16.18	4	-0.75
Q9BR76	CORO1B	Coronin-1B	22.35	16	22.76	16	0.01	23.21	16	23.45	18	0.63	22.05	9	20.75	9	-0.24	22.12	14	22.26	17	0.31	21.41	13	21.92	13	0.45
Q9ULV4	CORO1C	Coronin-1C	24.28	25	24.84	23	0.18	25.45	22	24.62	19	-0.64	24.54	23	23.5	22	0.07	24.89	26	24.63	25	-0.18	24.07	27	24.67	27	0.57
Q92828	CORO2A	Coronin-2A																							14.6	2
Q9UQ03	CORO2B	Coronin-2B	20.25	11	20.77	12	0.14	21.07	12	20.98	10	0.24	19.48	9	18.22	9	-0.2	19.59	11	20.38	11	1.1	19.87	10	20.24	9	0.26
P57737	CORO7	Coronin-7	17.43	7	18.62	11	0.91	19	9	19	9	0.34	17.4	3	18.09	8	2.17	17.54	6	17.96	6	0.65	16	3	16.87	4	0.92
Q14019	COTL1	Coactosin-like protein	23.07	14	23.03	10	-0.51	24.46	12	23.59	14	-0.69	22.9	16	22.41	16	0.74	22.32	12	21.8	14	-0.5	22.64	11	22.85	15	0.05
Q9Y6N1	COX11	Cytochrome c oxidase assembly protein COX11	16.17	3	16.77	3	0.23	17.32	3	15.68	2	-1.59	16.38	3			-18.56	17.08	4	16.75	4	-0.27
Q7KZN9	COX15	Cytochrome c oxidase assembly protein COX15 homolog						17.11	2						14.67	2		16.82	3			-20.46
Q9P0S2	COX16	Cytochrome c oxidase assembly protein COX16 homolog	16.75	2				17.66	2
Q14061	COX17	Cytochrome c oxidase copper chaperone	14.61	2	16.81	3	2.07						16.34	3	14.76	3	-0.58	17.55	4	15.66	4	-2.18	17.2	4	16.84	5	-0.7
Q8N8Q8	COX18	Mitochondrial inner membrane protein COX18			15.92	2												16.41	4			-19.96	14.43	2
Q49B96	COX19	Cytochrome c oxidase assembly protein COX19																16.83	2
Q5RI15	COX20	Cytochrome c oxidase protein 20 homolog	17.66	3	20.07	5	2.31	19.66	5	18.07	4	-1.54	19.97	3	18.74	2	-0.16	19.89	2	19.94	3	0.2	18.63	4	18.66	2	-0.18
P13073	COX4I1	Cytochrome c oxidase subunit 4 isoform 1	22.55	10	22.43	10	-0.6	23.05	9	22.9	10	0.16	22.63	11	21.95	10	0.51	23.04	10	22.88	13	-0.06	22.69	13	22.73	12	-0.17
P20674	COX5A	Cytochrome c oxidase subunit 5A	19.14	5	20.49	7	1.09	20.12	5	20.18	5	0.41	18.24	2	17.39	3	0.3	19.35	3	19.51	3	0.33	18.43	2	18.7	3	0.13
P10606	COX5B	Cytochrome c oxidase subunit 5B	19.71	4	20.56	4	0.52	18.97	2	20.35	4	1.97	21.11	5	20.12	5	0.13	21.87	6	21.54	7	-0.27	21.68	7	21.23	6	-0.82
P12074	COX6A1	Cytochrome c oxidase subunit 6A1	15.25	2	17.24	2	1.83	16.68	2	16.77	2	0.45								15.36	2
P14854	COX6B1	Cytochrome c oxidase subunit 6B1	20.47	5	20.04	4	-0.96	19.81	4	19.99	5	0.55	20.69	7	20.05	7	0.56	21.62	8	21.65	8	0.17	20.46	7	21.02	8	0.51
P09669	COX6C	Cytochrome c oxidase subunit 6C	20.47	5	21.19	5	0.37	21.86	4	21.41	5	-0.19	22.01	5	21	7	0.11	21.84	6	21.9	8	0.21	21.1	6	21.45	7	0.24
P14406	COX7A2	Cytochrome c oxidase subunit 7A2	19.96	2	19.58	2	-0.9	21.21	2	20.74	2	-0.21	19.25	2	18.73	2	0.7			19.17	2		18.76	2	18.76	2	-0.22
O14548	COX7A2L	Cytochrome c oxidase subunit 7A-related protein	17.69	3	17.12	2	-1.12	19.03	3	17.85	3	-1.05	19.43	4	18.71	6	0.46	19.5	4	19.81	7	0.52	18.95	5	19.66	6	0.71
Q9UI42	CPA4	Carboxypeptidase A4			16.37	4	18.38	17.91	6	18.25	6	0.74	16.61	3	15.04	4	-0.57	15.08	2	15.45	4	0.59
Q8IZJ3	CPAMD8	C3 and PZP-like alpha-2-macroglobulin domain-containing protein 8								15.86	3	19.07
O75976	CPD	Carboxypeptidase D	19.78	18	20.13	18	-0.06	20.88	21	20.43	19	-0.19	20.59	24	18.92	15	-0.69	20.65	25	20.1	21	-0.54	20.05	19	18.85	13	-1.8
Q7Z5Q1	CPEB2	Cytoplasmic polyadenylation element-binding protein 2	16.09	3	15.56	3	-1.07						14.41	2				15.19	2				13.4	2
Q17RY0	CPEB4	Cytoplasmic polyadenylation element-binding protein 4	13.67	2				16.89	5	16.35	2	-0.3													14.64	2
P14384	CPM	Carboxypeptidase M											13.31	2				15.88	3	15.21	2	-0.68
Q99829	CPNE1	Copine-1	20.6	14	21.15	15	0.17						21.28	11	20.53	11	0.42	21.53	12	21.82	15	0.49	21.55	14	21.94	14	0.29
Q96FN4	CPNE2	Copine-2	18.08	7	18.34	7	-0.16	18.35	6	18.1	5	0.05	19.4	10	17.5	9	-0.97	19.22	10	19.71	12	0.74	18.77	13	18.97	11	0.04
O75131	CPNE3	Copine-3	22.8	23	22.85	20	-0.4	22.88	17	22.56	17	-0.04	23.38	24	21.99	19	-0.35	23.66	21	22.96	24	-0.72	22.86	24	22.85	25	-0.24
Q9UBL6	CPNE7	Copine-7	17.54	9	18.39	8	0.52						15.06	3	13.72	3	-0.29	15.31	2	15.17	2	-0.04	16.23	4	16.95	6	0.73
Q86YQ8	CPNE8	Copine-8	16.04	3	18.57	7	2.45	16.96	4	19.1	9	2.87	16.75	5	16.69	6	1.26	16.58	3	18.26	10	2.19	17.42	5	18.48	11	1.17
P36551	CPOX	Oxygen-dependent coproporphyrinogen-III oxidase	19.96	12	20.28	14	-0.09	20.37	14	20.59	15	0.6	19.23	8	18.29	8	0.19	19.26	9	18.91	9	-0.29	18.98	9	18.97	10	-0.24
Q9BRF8	CPPED1	Serine/threonine-protein phosphatase CPPED1	22	12	22.75	13	0.4	22.87	11	22.46	11	-0.14	21.43	9	20.73	10	0.48	22.23	13	22.07	13	-0.06	21.58	10	21.97	11	0.29
Q9Y646	CPQ	Carboxypeptidase Q	17.41	3	17.85	3	0.05	19.31	5	19.64	7	0.73	18.59	4	16.95	6	-0.66	17.44	2	17.64	3	0.38	17.73	4	17.58	4	-0.42
P31327	CPS1	Carbamoyl-phosphate synthase [ammonia]	17.51	10	17.86	12	-0.06	16.65	4	16.79	5	0.51	19.4	20	18	14	-0.37	19.31	20	19.03	14	-0.21	17.89	10	18.41	11	0.46
Q10570	CPSF1	Cleavage and polyadenylation specificity factor subunit 1	20.07	26	20.16	16	-0.36	20.33	13	20.88	19	0.99	21.33	29	20.15	23	-0.1	21.45	34	20.99	30	-0.43	20.33	21	20.59	30	0.12
Q9P2I0	CPSF2	Cleavage and polyadenylation specificity factor subunit 2	20.07	18	20.28	19	-0.22	20.11	14	20.13	15	0.37	20.11	19	19.07	16	0.07	19.95	21	20.18	25	0.42	19.32	18	19.7	19	0.28
Q9UKF6	CPSF3	Cleavage and polyadenylation specificity factor subunit 3	19.29	11	18.89	11	-0.92	20.29	10	20.38	12	0.45	20.45	17	19.48	14	0.16	20.78	19	20.76	20	0.11	19.85	15	19.86	15	-0.21
Q5TA45	CPSF3L	Integrator complex subunit 11	16.71	3	17.56	4	0.52	17.09	3	17.43	4	0.74	18.06	7	16.96	5	0	17.74	4	18.52	9	1.09	16.59	2	17.05	2	0.38
O95639	CPSF4	Cleavage and polyadenylation specificity factor subunit 4	17.31	4	18.03	5	0.37	19.33	7	18.21	5	-0.98	19.05	7	18.17	7	0.27	18.76	7	18.87	7	0.27	18.51	7	18.01	6	-0.88
Q16630	CPSF6	Cleavage and polyadenylation specificity factor subunit 6	21	9	21.42	8	0.02	22.14	9	21.37	10	-0.57	21.41	12	20.06	9	-0.31	21.74	11	21.6	12	-0.04	20.61	9	20.65	10	-0.17
Q8N684	CPSF7	Cleavage and polyadenylation specificity factor subunit 7	19.8	11	20.49	12	0.33	21.21	11	20.67	10	-0.3	20.25	11	19.84	10	0.84	20.55	9	20.14	13	-0.37	19.7	12	19.42	11	-0.59
P50416	CPT1A	Carnitine O-palmitoyltransferase 1	22.19	26	23.13	27	0.62	21.6	16	21.59	18	0.33	22.49	27	21.89	27	0.61	23.27	26	22.84	25	-0.39	22.26	27	22.42	26	-0.01
Q8TCG5	CPT1C	Carnitine O-palmitoyltransferase 1								16.6	3	19.94
P23786	CPT2	Carnitine O-palmitoyltransferase 2	18.71	12	19.92	11	0.93	19.77	10	19.33	11	-0.18	18.66	7	17.99	8	0.52	19.13	11	19.55	13	0.65	18.13	8	18.22	7	-0.1
Q5TA50	CPTP	Ceramide-1-phosphate transfer protein	15.34	2	16.87	2	1.3	17.31	3			-20.09						17.57	4	17.41	4	-0.06	17.09	3	17.62	3	0.47
P29373	CRABP2	Cellular retinoic acid-binding protein 2	21.44	10	21.1	8	-0.85	21.1	8	20.8	8	-0.01	18.06	3	16.93	2	-0.04	18.51	3	19.29	3	1.09	16.88	3	16.69	3	-0.47
Q9BSW2	CRACR2A	EF-hand calcium-binding domain-containing protein 4B	17.26	4	16.93	2	-0.84	16.7	2
P78560	CRADD	Death domain-containing protein CRADD	16.77	3			-19.76	17.38	3	17.02	2	-0.08	16.71	3	15.8	2	0.23	17.26	2	17.21	4	0.07			17.1	5	22.29
P43155	CRAT	Carnitine O-acetyltransferase	20.06	14	19.83	12	-0.73	20.07	10	20.38	10	0.71	19.71	11	19.07	10	0.56	20.01	12	19.95	13	0.06	19.09	10	18.81	9	-0.59
Q96SW2	CRBN	Protein cereblon	17.66	6	16.88	3	-1.36	18.81	9	18.54	5	0.02	17.01	6	15.94	4	0.03	17.65	5	17.71	5	0.21	16.81	3	15.43	4	-2.04
P16220	CREB1	Cyclic AMP-responsive element-binding protein 1	17.25	3	17.65	3	0	18.5	3	18.24	4	0.04	18.65	4	17.06	3	-0.6	18.49	4	18.05	4	-0.4	18.31	4	18.51	4	0.04
Q96BA8	CREB3L1	Cyclic AMP-responsive element-binding protein 3-like protein 1	15.09	3	15.71	2	0.25						15.95	3			-18.03
Q8TEY5	CREB3L4	Cyclic AMP-responsive element-binding protein 3-like protein 4											16.31	2
Q92793	CREBBP	CREB-binding protein	19.6	11	18.68	15	-1.52	19.87	12	18.82	7	-0.9	19.72	11	17.37	10	-1.52	19.36	17	19.44	21	0.23	20.12	6	17.81	11	-3.26
O75629	CREG1	Protein CREG1								18.73	3	22.45
Q96HD1	CRELD1	Cysteine-rich with EGF-like domain protein 1	20.05	11	21.39	13	1.08	21.56	12	21.39	11	0.14	18.81	8	17.55	7	-0.2	18.95	7	18.92	10	0.1	18.39	8	18.85	9	0.38
Q6UXH1	CRELD2	Cysteine-rich with EGF-like domain protein 2	19.74	8	19.5	5	-0.74	20.16	6	20.03	8	0.19	18.01	6	16.19	4	-0.88	18.83	6	18.2	5	-0.64	16.92	6	18.24	5	1.51
Q9NZV1	CRIM1	Cysteine-rich motor neuron 1 protein	17.57	9	18.78	12	0.93	17.11	3	16.91	6	0.11	17.19	5	15.85	5	-0.29	17.32	6	17.38	7	0.21	18.36	9	18.15	9	-0.5
P50238	CRIP1	Cysteine-rich protein 1			16.45	2							16.41	2	15.97	2	0.8	18.87	2	17.59	2	-1.43
P52943	CRIP2	Cysteine-rich protein 2	21.11	11	21.56	9	0.06	22.29	11	21.29	7	-0.84	21.24	6	20.46	10	0.39	20.78	8	20.95	6	0.34	20.46	8	20.39	7	-0.32
Q9P021	CRIPT	Cysteine-rich PDZ-binding protein											15.68	3			-17.71	15.43	2				16.03	3	16.25	2	0.07
Q9H0B8	CRISPLD2	Cysteine-rich secretory protein LCCL domain-containing 2													13.61	2		15.55	2
P46108	CRK	Adapter molecule crk	21.15	17	21.19	15	-0.41	21.54	14	21.29	11	0.05	20.62	9	19.27	8	-0.31	21.07	10	21.17	12	0.26	19.45	8	20.24	10	0.82
P46109	CRKL	Crk-like protein	19.83	10	19.25	7	-1.13	20.03	7	20.69	10	1.12	19.84	5	19.19	7	0.54	19.54	5	19.77	7	0.42	19.23	8	19.64	7	0.32
Q8IUI8	CRLF3	Cytokine receptor-like factor 3	17.94	6	19.09	7	0.86	18.64	4	19.76	7	1.66	18.24	3	16.33	3	-0.99	18.85	5	19.24	5	0.61	18.23	5	18.38	5	-0.03
Q9BZJ0	CRNKL1	Crooked neck-like protein 1	17.53	7	17.97	8	0.05	19.49	11	18.63	5	-0.67	19.81	16	18.54	11	-0.21	19.61	8	19.27	9	-0.28	19.06	14	19.16	12	-0.09
Q5TZA2	CROCC	Rootletin	15.62	4	16.73	5	0.82	17.4	6	17.6	6	0.58	17.12	8	16.23	4	0.25	16.59	4	16.38	4	-0.12	15.53	3	15.57	3	-0.17
Q9UKG9	CROT	Peroxisomal carnitine O-octanoyltransferase	17.17	4	17.77	7	0.23	18.84	6	17.51	6	-1.23	16.7	4	16.38	6	0.95	18.05	8	17.24	7	-0.86	15.96	5	15.81	2	-0.42
O75718	CRTAP	Cartilage-associated protein	23.27	20	23.5	17	-0.2	24.43	18	23.99	15	-0.18	22.92	13	21.68	11	-0.17	23.2	16	22.94	16	-0.18	22.44	15	22.66	15	0.07
Q6UUV9	CRTC1	CREB-regulated transcription coactivator 1	16.97	4	16.61	2	-0.88			16.88	4	20.27													14.11	3	18.35
Q6UUV7	CRTC3	CREB-regulated transcription coactivator 3																					14.29	2
Q16526	CRY1	Cryptochrome-1											14.21	2									13.21	3			-17.61
P02511	CRYAB	Alpha-crystallin B chain	19.29	7	19.49	6	-0.23	18.73	5	18.15	6	-0.34	16.02	2									16.71	3	16.35	3	-0.7
Q68DQ2	CRYBG3	Very large A-kinase anchor protein	18.67	25	19.07	21	0	19.16	21	18.83	15	-0.05	18.32	14	16.9	11	-0.39	18.7	23	19.32	22	0.9	17.39	13	17.81	11	0.33
Q9Y2S2	CRYL1	Lambda-crystallin homolog	15.63	3	16.99	4	1.1	17.27	4			-20.05						14.96	2				14.96	2
Q08257	CRYZ	Quinone oxidoreductase	20.93	14	22.18	9	0.98	22.86	13	22.31	11	-0.31	21.2	11	19.94	9	-0.2	20.99	13	21.21	10	0.41	19.53	11	19.74	12	0.05
O95825	CRYZL1	Quinone oxidoreductase-like protein 1	18.67	9	18.33	6	-0.85	18.61	5	18.29	7	-0.04	16.4	5	14.4	2	-1.09	16.95	4	17.05	5	0.26	15.98	3	16.46	7	0.41
O75390	CS	Citrate synthase	22.81	16	23.31	14	0.11	23.08	16	22.95	13	0.19	23.54	14	22.84	14	0.48	24.04	16	23.46	13	-0.57	23.52	14	23.86	10	0.22
Q9Y600	CSAD	Cysteine sulfinic acid decarboxylase	14.24	2
O75534	CSDE1	Cold shock domain-containing protein E1	22.99	37	23.01	32	-0.44	23.74	31	22.97	31	-0.57	23.34	36	22.38	33	0.17	23.68	38	23.36	36	-0.26	23.06	40	23.28	37	0.07
P55060	CSE1L	Exportin-2	23.96	46	24.06	41	-0.35	24.82	39	24.21	35	-0.38	24.56	38	23.78	39	0.39	24.8	35	24.53	42	-0.19	24.15	41	24.11	38	-0.28
P09603	CSF1	Macrophage colony-stimulating factor 1	15.34	2	17.68	5	2.23	16.08	2	19.26	7	4.1													16.59	2
Q8N6G5	CSGALNACT2	Chondroitin sulfate N-acetylgalactosaminyltransferase 2	15.03	2				17.29	4	17.14	5	0.16	16.18	3			-18.31	16.76	5	16.15	3	-0.61	12.97	2	15.42	3	3
P41240	CSK	Tyrosine-protein kinase CSK	21.1	18	21.25	15	-0.29	22.18	19	21.68	16	-0.25	21.77	17	20.64	18	-0.04	21.77	18	21.51	20	-0.18	20.56	16	21.29	16	0.74
P48729	CSNK1A1	Casein kinase I isoform alpha	20.19	12	19.47	8	-1.29	20.24	11	20.22	8	0.32	20.84	13	19.72	13	-0.03	21.23	15	20.46	12	-0.81	20.64	11	20.66	10	-0.2
P48730	CSNK1D	Casein kinase I isoform delta	17.24	3	19.3	8	1.91	18.56	3	18.73	7	0.54	17.55	3	16.94	3	0.59	16.43	2	17.34	2	1.25	16.9	3	19.15	6	2.74
P49674	CSNK1E	Casein kinase I isoform epsilon	18.83	8	17.16	3	-2.38	19.35	8	16.31	3	-3.25	19.53	8	17.92	5	-0.62	18.81	9	19.34	11	0.78	19.12	7	16.88	3	-3.17
Q9HCP0	CSNK1G1	Casein kinase I isoform gamma-1			17.75	6	19.97	15.89	2	16.67	3	1.26	18.03	5	17.19	6	0.31	17.04	5	18.63	8	2.08	17.28	4	17.66	7	0.28
P78368	CSNK1G2	Casein kinase I isoform gamma-2			15.51	2		15.5	2
Q9Y6M4	CSNK1G3	Casein kinase I isoform gamma-3	17.11	6			-20.15	17.6	6			-20.44	15.13	2	13.88	2	-0.18	19.43	9			-23.65			15.88	3	20.68
P68400	CSNK2A1	Casein kinase II subunit alpha	21.97	19	22.43	18	0.07	23.17	17	23.44	19	0.66	23.19	20	21.63	19	-0.56	23.16	20	22.67	17	-0.46	22.21	20	22.61	19	0.3
P19784	CSNK2A2	Casein kinase II subunit alpha'	20.9	15	21.54	14	0.28	22.06	14	21.61	16	-0.19	21.6	15	19.93	13	-0.69	21.46	18	21.93	19	0.71	21.11	18	21.61	17	0.44
P67870	CSNK2B	Casein kinase II subunit beta	21.14	7	21.49	7	-0.06	22.1	8	21.97	6	0.19	19.73	5	18.76	6	0.16	19.8	6	20.11	7	0.52	19.33	6	19.45	6	-0.06
Q6UVK1	CSPG4	Chondroitin sulfate proteoglycan 4	20.16	24	19.99	16	-0.66	20.39	12	18.6	8	-1.77	20.93	23	19.69	18	-0.17	21.2	32	21.11	22	0.03	19.17	18	18.36	9	-1.29
P21291	CSRP1	Cysteine and glycine-rich protein 1	23.4	11	24.28	10	0.55	24.33	9	24.09	11	0.06	23.78	12	22.77	12	0.11	24.09	14	24.2	12	0.27	24.22	13	24.56	14	0.22
Q16527	CSRP2	Cysteine and glycine-rich protein 2	17.21	5	17.87	4	0.3	19.47	5	18.51	5	-0.79	18.18	4	17.22	4	0.17	20.18	6	18.44	4	-1.99	18.51	5	18.47	5	-0.28
Q9H8E8	CSRP2BP	Cysteine-rich protein 2-binding protein						16.2	3			-18.78	13.91	2						15.46	2				15	2
P01034	CST3	Cystatin-C	17.41	2	18.41	2	0.69	19.37	3	18.84	3	-0.28			17.44	3	22.51	17.81	3	17.2	2	-0.61	16.89	2	16.58	2	-0.63
P01040	CSTA	Cystatin-A	13.99	2									15.73	2	14.29	2	-0.41	16.8	2	16.42	3	-0.33	15.52	3	16.56	2	1.15
P04080	CSTB	Cystatin-B	19.57	4	20.22	3	0.29	22.01	5	21.86	5	0.16	20.33	2	19.71	2	0.58	19.94	4	20.7	3	1.07	20.76	3	20.82	2	-0.14
Q05048	CSTF1	Cleavage stimulation factor subunit 1	20.2	10	20.13	7	-0.54	20.72	10	20.94	9	0.6	20.43	12	19.52	14	0.23	21.07	13	20.69	12	-0.33	20.22	13	19.69	10	-0.92
P33240	CSTF2	Cleavage stimulation factor subunit 2	18.33	7	19.7	10	1.12	19.54	5	19.23	6	-0.02	18.59	6	19.26	9	2.15	19.79	9	19.92	10	0.3	19.57	9	18.94	5	-1.05
Q9H0L4	CSTF2T	Cleavage stimulation factor subunit 2 tau variant	19.34	11	17.22	4	-2.9	20.17	11	19.88	13	0	18.57	9	15.47	3	-2.43	17.31	4	17.22	5	0.03	16.72	3	18.84	9	2.57
Q12996	CSTF3	Cleavage stimulation factor subunit 3	20.34	18	20.81	18	0.08	20.69	19	20.78	16	0.45	20.68	17	19.6	17	0.02	21.11	19	20.88	16	-0.15	19.85	13	19.88	16	-0.18
O15320	CTAGE5	cTAGE family member 5	19.47	18	19.31	12	-0.65	20.93	20	19.98	14	-0.78	19.2	14	18.12	12	0.02	19.09	12	19.28	15	0.37	19.46	13	18.91	14	-0.95
Q13363	CTBP1	C-terminal-binding protein 1	19.55	6	20.25	5	0.34	20	5	20.58	6	1.03	19.61	5	19.23	9	0.87	19.83	7	19.85	8	0.16	19.67	10	18.91	6	-1.22
P56545	CTBP2	C-terminal-binding protein 2	20.33	10	20.65	8	-0.09	21.69	11	20.39	11	-1.19	20.21	9	18.22	7	-1.08	20.55	10	20.63	12	0.23	18.33	7	20.03	9	2.02
Q01459	CTBS	Di-N-acetylchitobiase	16.14	4	15.59	2	-1.09	16.94	2
P49711	CTCF	Transcriptional repressor CTCF	17.09	10	18.62	7	1.3	19.13	9	17.49	6	-1.59	19.75	14	18.66	13	0.01	20.37	15	19.76	13	-0.61	19.29	11	19.28	11	-0.24
O95476	CTDNEP1	CTD nuclear envelope phosphatase 1	16.31	2	16.03	3	-0.78	16.44	3			-19.07			15.44	3	20.08	15.7	3			-19.09	14.95	3	14.47	2	-0.85
Q9Y5B0	CTDP1	RNA polymerase II subunit A C-terminal domain phosphatase	18.37	11	19.24	9	0.54	19.53	9	18.49	8	-0.89	18.65	8	17.51	6	-0.05	18.57	8	19.35	13	1.09	18.06	7	17.62	8	-0.8
Q9GZU7	CTDSP1	Carboxy-terminal domain RNA polymerase II polypeptide A small phosphatase 1	13.7	2									15.12	3	13.75	2	-0.33	16.48	3	15.66	4	-0.87			15.73	3	20.49
O14595	CTDSP2	Carboxy-terminal domain RNA polymerase II polypeptide A small phosphatase 2			15.27	2
O15194	CTDSPL	CTD small phosphatase-like protein	15.12	2	16.36	3	0.97			15.33	2												15.23	2
Q05D32	CTDSPL2	CTD small phosphatase-like protein 2	15.22	3			-17.98						17.12	5	16.33	5	0.37	17.61	4	15.85	3	-2.02	16.37	4	16.81	4	0.36
Q16619	CTF1	Cardiotrophin-1						15.98	2	16.18	2	0.58
P29279	CTGF	Connective tissue growth factor	18.92	10	18.23	8	-1.26	19.73	10	17.94	5	-1.77	20.67	10	18.52	9	-1.28	20.67	13	18.83	7	-2.12	19.61	10	19.45	8	-0.43
P32929	CTH	Cystathionine gamma-lyase	17.9	9	16.98	4	-1.52	20.36	8	19.8	9	-0.32	17.22	4	14.67	4	-1.76	17.59	5	16.34	4	-1.39	17.79	8	18.34	8	0.5
Q96CG8	CTHRC1	Collagen triple helix repeat-containing protein 1	21.59	6	21.05	6	-1.08	22.92	7	22.5	6	-0.15	20.91	6	19.33	6	-0.58	21.04	7	20.63	6	-0.37	19.91	7	19.67	6	-0.54
O43310	CTIF	CBP80/20-dependent translation initiation factor	18.44	11	18.33	9	-0.59	19.12	11	18.11	6	-0.85	18.33	7	17.24	6	0.01	19.13	13	18.12	12	-1.1	18.03	9	17.67	8	-0.7
P35221	CTNNA1	Catenin alpha-1	24.42	52	24.87	54	0.06	25.36	51	25.12	45	0.06	24.99	49	23.71	51	-0.22	24.86	51	24.81	53	0.07	24.27	51	24.44	50	0
P26232	CTNNA2	Catenin alpha-2	16.8	2														17.65	3	16.04	2	-1.84
Q9UBT7	CTNNAL1	Alpha-catulin	16.06	4	17.18	5	0.83	17.92	4	17.84	5	0.25	17.32	8	15.56	4	-0.8	17.34	5	15.29	3	-2.37	17.68	7	15.24	5	-3.44
P35222	CTNNB1	Catenin beta-1	23.3	34	23.91	30	0.24	24.5	32	24.19	33	-0.02	24.2	34	23.07	29	-0.04	24.36	36	24.3	36	0.06	23.54	31	24.03	34	0.42
Q9NSA3	CTNNBIP1	Beta-catenin-interacting protein 1	15.94	2
Q8WYA6	CTNNBL1	Beta-catenin-like protein 1	19.94	13	20.08	11	-0.3	20.01	10	20.94	13	1.44	21.18	12	19.95	14	-0.16	20.76	15	21.4	14	0.92	20.39	14	20.68	16	0.16
O60716	CTNND1	Catenin delta-1	23.33	43	23.75	42	0.02	24.6	41	24.1	44	-0.25	23.55	41	22.46	37	0.01	23.73	43	23.81	43	0.23	23.18	38	23.48	45	0.17
P17812	CTPS1	CTP synthase 1	23.26	26	23.47	24	-0.22	23.18	23	23.22	23	0.39	22.81	24	22.06	20	0.42	23.33	24	22.65	23	-0.7	22.87	23	23.11	26	0.09
Q9NRF8	CTPS2	CTP synthase 2	19.08	14	18.77	10	-0.82	19.09	8	18.41	5	-0.46	19.04	9	18	9	0.07	19.78	12	19.11	8	-0.68	18.76	9	18.28	8	-0.85
Q6PD62	CTR9	RNA polymerase-associated protein CTR9 homolog	19.09	16	19.02	13	-0.54	20.16	15	19.63	12	-0.28	20.29	18	19.13	14	-0.07	20.69	22	20.42	20	-0.19	19.48	15	19.5	15	-0.2
P10619	CTSA	Lysosomal protective protein	20.72	11	21.39	10	0.31	22.54	11	22.78	10	0.63	17.75	5	16.81	6	0.19	18.25	6	19.28	10	1.4	18.57	6	17.83	6	-1.2
P07858	CTSB	Cathepsin B	23.49	12	23.93	14	0.05	25.81	14	25.55	19	0.04	21.32	11	20.15	10	-0.09	21.41	12	21.86	16	0.69	21.59	10	21.51	10	-0.33
P53634	CTSC	Dipeptidyl peptidase 1	18.74	6	21.16	9	2.32	17.9	5	19.02	7	1.66	18.27	6	18.18	6	1.22	19.75	5	19.49	5	-0.18	16.25	3	16.84	4	0.55
P07339	CTSD	Cathepsin D	23.87	19	24.01	17	-0.3	25.54	17	25.59	18	0.4	22.36	14	21.26	14	0	22.45	14	22.76	15	0.52	21.67	13	22.13	13	0.38
P43235	CTSK	Cathepsin K	18.21	6	16.96	4	-1.9	20	7	20.06	9	0.41	16.62	2	15.77	2	0.3	16.95	3	17.75	4	1.12	15.2	2	14.75	2	-0.82
P07711	CTSL	Cathepsin L1	19.66	8	20.58	8	0.6	20.52	7	20.77	10	0.64	19.36	5	18.76	5	0.61	19.01	4	19.76	8	1.05	19.41	5	19.84	6	0.34
P43234	CTSO	Cathepsin O								14.93	2
P25774	CTSS	Cathepsin S			19.59	9	22.09			19.66	7	23.55			16.08	4	20.86			18.7	8	23.03			18.83	8	24.57
Q9UBR2	CTSZ	Cathepsin Z	20.99	7	21.59	9	0.23	21.88	8	22.06	9	0.55	19.48	4	20.02	4	1.99	20.11	7	20.75	9	0.92	20.03	4	20.97	6	1.01
Q14247	CTTN	Src substrate cortactin	23.84	20	23.89	24	-0.4	24.12	20	24.23	21	0.47	22.46	26	22.17	25	0.98	23.09	26	22.83	25	-0.18	22.79	27	23.11	30	0.2
Q9P2B4	CTTNBP2NL	CTTNBP2 N-terminal-like protein	19.77	20	20.68	23	0.59	20.21	16	20.22	16	0.35	18.91	11	18.33	16	0.63	19.9	14	19.57	14	-0.27	19.46	12	19.56	14	-0.09
Q7Z7A3	CTU1	Cytoplasmic tRNA 2-thiolation protein 1	17.49	5	16.6	2	-1.49	17.6	4	15.65	2	-1.96	18.2	6	17.25	6	0.18	18.65	8	18.42	5	-0.15	17.74	4	16.95	3	-1.26
Q2VPK5	CTU2	Cytoplasmic tRNA 2-thiolation protein 2	17.61	6	17.89	6	-0.14	17.75	4	18.44	6	1.16	17.54	4	15.56	3	-1.07	18.9	7	18.66	8	-0.16	16.1	3	16.45	4	0.24
Q9NWM3	CUEDC1	CUE domain-containing protein 1	15.64	4	15.5	3	-0.62	16.35	3	15.77	2	-0.34	16.01	3	14.78	2	-0.16			15.34	2		15.28	2	14.53	2	-1.21
Q9H467	CUEDC2	CUE domain-containing protein 2						16.52	3			-19.16								14.94	2
Q13616	CUL1	Cullin-1	20.6	25	21.15	25	0.17	21.64	24	21.49	22	0.16	21.51	25	20.56	28	0.18	22	27	21.77	25	-0.15	21.24	31	21.21	29	-0.26
Q13617	CUL2	Cullin-2	21.5	31	22	27	0.11	22.33	30	22.6	31	0.66	21.56	25	20.45	23	-0.01	22.62	31	22.27	31	-0.29	21.37	27	21.78	32	0.32
Q13618	CUL3	Cullin-3	21.15	29	21.18	24	-0.43	22.53	28	21.56	25	-0.8	21.99	32	20.56	31	-0.4	22.16	32	22.01	35	-0.05	20.71	29	21.55	28	0.88
Q13619	CUL4A	Cullin-4A	20.17	19	21.35	22	0.9	21.32	17	22.7	30	1.97	19.63	15	19.47	18	1.14	20.88	20	21.04	19	0.33	19.48	16	19.9	18	0.33
Q13620	CUL4B	Cullin-4B	22.01	36	22.63	34	0.25	23.15	39	22.03	23	-0.98	21.87	31	20.99	30	0.27	22.26	32	22.46	35	0.38	21.59	37	21.68	35	-0.1
Q93034	CUL5	Cullin-5	19.89	18	20.41	23	0.14	21.13	18	20.85	17	0.01	19.98	21	19.83	21	1.15	20.91	23	20.44	25	-0.44	20.12	21	20.31	22	0.03
Q14999	CUL7	Cullin-7	19.31	17	20.29	15	0.67	21.03	28	20.6	20	-0.17	19.94	22	18.79	17	-0.06	20.02	24	20.18	22	0.33	18.31	16	18.85	19	0.49
Q8IWT3	CUL9	Cullin-9																		13.74	2		15.29	2
O60888	CUTA	Protein CutA	21.22	6	21.23	6	-0.45	21.9	6	21.86	6	0.29	16.93	4	15.52	3	-0.38	17.43	4	17.22	4	-0.12			15.44	2
P39880	CUX1	Homeobox protein cut-like 1	14.71	2	14.98	2	-0.15	16	3			-18.55	19.28	16			-22.08	19.68	17	15.8	2	-4.61
Q13948	CUX1	Protein CASP	18.64	14	19.47	15	0.49	19.78	12	19.45	13	-0.05	16.65	4	18.34	13	3.39	16.64	4	19.76	17	3.96	18.66	15	19.23	18	0.53
Q9P013	CWC15	Spliceosome-associated protein CWC15 homolog	15.04	2				17.63	2				18.44	5	16.47	5	-1.06	18.54	4	17.41	3	-1.25	17.34	5	17.42	2	-0.12
Q9HCG8	CWC22	Pre-mRNA-splicing factor CWC22 homolog	17.2	6	18.1	8	0.58	17.87	7	17.61	6	0.04	19.4	11	17.85	7	-0.55	19	11	19.73	10	1.03	18.57	10	18.32	9	-0.55
Q9NXE8	CWC25	Pre-mRNA-splicing factor CWC25 homolog																15.33	2
Q6UX04	CWC27	Peptidyl-prolyl cis-trans isomerase CWC27 homolog	17.06	4	19.23	5	2.04	19.11	6	18.02	4	-0.94	17.89	5	17.37	6	0.7	18.68	5	18.03	5	-0.66	17.89	4	17.87	6	-0.25
Q69YN2	CWF19L1	CWF19-like protein 1	18.72	17	19.26	13	0.16	18.74	10	18.05	8	-0.47	19.68	14	18.33	15	-0.31	19.73	15	18.8	16	-1	18.45	11	18.9	17	0.37
Q2TBE0	CWF19L2	CWF19-like protein 2						15.17	2									16.8	4	16.47	5	-0.27
Q07325	CXCL9	C-X-C motif chemokine 9			17.92	3	20.17			18.63	3	22.34								15.98	3	19.7
Q8TB03	CXorf38	Uncharacterized protein CXorf38	17.61	7	19.03	7	1.17	18.13	5	18.78	7	1.11	16.83	3	18	6	2.75	18.49	10	19.23	11	1.04	17.49	3	17.86	6	0.26
Q9H5V9	CXorf56	UPF0428 protein CXorf56	15.04	2				16.19	2				16.65	4	15.44	3	-0.14	16.18	2	16.35	3	0.34	15.48	3	16.11	4	0.61
Q9P0U4	CXXC1	CXXC-type zinc finger protein 1	17.21	4	16.78	3	-0.96	18.7	7	17.14	5	-1.5	17.62	9	17.16	8	0.78	18.14	8	16.8	4	-1.5	17.13	6	16.34	5	-1.26
Q7LFL8	CXXC5	CXXC-type zinc finger protein 5																14.83	2	13.33	2	-1.7			14.06	2
P00167	CYB5A	Cytochrome b5	18.56	4	19.22	3	0.3	21.61	4	20.3	4	-1.2	18.75	3	18.68	4	1.25	19.39	4	18.79	3	-0.6	19.46	5	18.45	4	-1.55
O43169	CYB5B	Cytochrome b5 type B	21.29	4	22.14	4	0.52	22.25	5	21.93	4	-0.04	21.33	5	20.29	5	0.07	21.95	5	22	6	0.2	20.66	5	21.22	5	0.51
Q8WUJ1	CYB5D2	Neuferricin								16.25	3	19.53
Q9UHQ9	CYB5R1	NADH-cytochrome b5 reductase 1	21.38	13	21.31	12	-0.54	21.3	10	21.59	11	0.68	20.56	9	19.56	10	0.12	20.97	10	20.77	12	-0.11	20.85	14	21	14	-0.03
Q6BCY4	CYB5R2	NADH-cytochrome b5 reductase 2	15.68	2				16.29	3			-18.89
P00387	CYB5R3	NADH-cytochrome b5 reductase 3	24.8	20	25.04	19	-0.18	25.72	17	25.88	19	0.53	24.5	18	23.64	16	0.29	24.65	19	24.97	18	0.53	24.22	18	24.13	18	-0.34
Q7L1T6	CYB5R4	Cytochrome b5 reductase 4	16.02	3	16.71	4	0.33	16.36	3	16.78	4	0.84			15.78	4	20.49	16.18	4	17.11	6	1.27	15.97	3			-21.25
P13498	CYBA	Cytochrome b-245 light chain	16.47	3	17.18	2	0.36			17.53	2		17.35	3	16.58	3	0.4	17.27	3	18.24	4	1.32
Q53TN4	CYBRD1	Cytochrome b reductase 1	18.22	4	18.61	4	-0.01	20.95	5	20.01	4	-0.77	17.95	4	17.55	4	0.85	17.82	3	17.82	3	0.14			18.07	2
P08574	CYC1	Cytochrome c1	21.45	8	22.03	9	0.21	22.12	7	21.63	7	-0.24	22.5	8	21.08	8	-0.39	22.14	9	21.74	9	-0.35	21.87	9	21.77	9	-0.35
P99999	CYCS	Cytochrome c	21.6	6	22.15	6	0.17	22.28	7	21.96	6	-0.04	22.78	6	21.72	8	0.05	23.45	7	23.12	7	-0.27	22.89	8	22.97	8	-0.12
Q7L576	CYFIP1	Cytoplasmic FMR1-interacting protein 1	22.77	39	23.34	39	0.2	23.8	38	23.54	39	0.04	22.94	36	22.36	37	0.63	23.13	44	23.05	41	0.04	22.8	34	22.97	41	0
Q96F07	CYFIP2	Cytoplasmic FMR1-interacting protein 2						16.63	5	14.4	2	-2.29
Q8WWM9	CYGB	Cytoglobin	15.9	2														16.67	2
Q6ZMK1	CYHR1	Cysteine and histidine-rich protein 1	16.38	3	15.84	3	-1.08	17.28	2	17.6	2	0.72			14.92	4	19.45	16.4	2				14.56	3	14.85	2	0.16
Q9NQC7	CYLD	Ubiquitin carboxyl-terminal hydrolase CYLD	17.31	6	18.43	11	0.83	16.5	2	18.49	9	2.69			18.45	7	23.74	17.81	9	18.9	8	1.47	17.52	7	18.08	7	0.51
Q16678	CYP1B1	Cytochrome P450 1B1	19.24	10	20.66	16	1.17	23.23	21	23.69	21	0.89	17.02	5	18.11	13	2.66	17.89	8	20.62	17	3.48	13.44	2	17.29	7	4.85
Q6UW02	CYP20A1	Cytochrome P450 20A1	19.52	13	20.44	12	0.6	21.33	14	21.32	13	0.33	20.46	15	19.39	15	0.03	20.87	13	20.32	13	-0.54	19.93	16	20.17	12	0.09
Q02318	CYP27A1	Sterol 26-hydroxylase											14.15	2	13.63	2	0.7
Q7Z449	CYP2U1	Cytochrome P450 2U1	15.57	3	16.9	5	1.07	17.92	5	18.44	7	0.96	14.58	2				16.57	2	15.42	2	-1.27
Q16850	CYP51A1	Lanosterol 14-alpha demethylase	20.32	16	20.22	13	-0.58	20.9	13	20.25	12	-0.43	21.14	14	19.55	13	-0.6	21.06	12	20.22	12	-0.89	20.45	13	20.21	15	-0.54
O00622	CYR61	Protein CYR61	18.61	9	19.11	10	0.11	18.54	5	18.95	11	0.83	20.17	13	19.25	14	0.22	20.53	15	20.45	16	0.04	19.48	13	20.11	17	0.61
Q9H1C7	CYSTM1	Cysteine-rich and transmembrane domain-containing protein 1																							14.39	2
Q15438	CYTH1	Cytohesin-1			18.45	7	20.78						18.28	6	17.07	6	-0.14	14.82	3	15.24	2	0.65			14.48	2
Q99418	CYTH2	Cytohesin-2	17.89	4	15.9	2	-2.75	17.57	4	18.15	4	1.03						19.09	9	16.59	3	-2.92	15.1	2	14.35	2	-1.21
O43739	CYTH3	Cytohesin-3			16.64	2		15.8	2						16.71	3	21.62			18.08	7	22.27	18.37	6	18.24	6	-0.39
Q8N465	D2HGDH	D-2-hydroxyglutarate dehydrogenase	14.57	2				16.19	2									14.13	2	15.28	2	1.54	15.81	3	15.79	3	-0.25
Q9Y4D1	DAAM1	Disheveled-associated activator of morphogenesis 1						16.44	2						12.5	2		15.98	3	14.85	2	-1.25	13.9	2
Q86T65	DAAM2	Disheveled-associated activator of morphogenesis 2						15.73	2	14.55	2	-1.05
P98082	DAB2	Disabled homolog 2	21.87	23	22.03	20	-0.28	22.81	21	22.48	22	-0.05	21.9	23	20.68	19	-0.15	22.08	21	21.45	20	-0.64	21	22	20.88	17	-0.38
Q5VWQ8	DAB2IP	Disabled homolog 2-interacting protein			16.28	2							16.26	4	14.72	3	-0.54	13.97	2	15.3	2	1.76	14.65	2	14.82	2	0
P61803	DAD1	Dolichyl-diphosphooligosaccharide--protein glycosyltransferase subunit DAD1	22.24	3	23.38	3	0.85	22.75	3	22.25	3	-0.25	21.35	3	21.06	3	0.98	22.42	3	21.53	3	-0.95	21.7	3	21.55	3	-0.42
Q14118	DAG1	Dystroglycan	18.71	6	19.54	7	0.49	20.41	6	19.55	5	-0.67	19.95	10	18.34	7	-0.62	19.72	11	19.15	8	-0.56	18.49	6	18.24	4	-0.55
Q8NCG7	DAGLB	Sn1-specific diacylglycerol lipase beta	16.61	6	17.48	4	0.54	19.45	7	18.47	4	-0.81	18.85	9	17.04	6	-0.86	17.92	7	17.85	6	0.05	18.59	8	17.61	7	-1.51
Q5D0E6	DALRD3	DALR anticodon-binding domain-containing protein 3	14.85	2						15.72	2		14.45	2				15.32	3	14.07	2	-1.39
P51398	DAP3	28S ribosomal protein S29	20.29	12	20.56	10	-0.15	21.11	12	20.09	9	-0.86	20.22	11	19.13	8	0.01	20.78	12	20	11	-0.82	19.9	10	20.08	9	0.01
P53355	DAPK1	Death-associated protein kinase 1								15.58	2
O43293	DAPK3	Death-associated protein kinase 3	18.45	7	19.21	6	0.41	19.91	8	18.69	6	-1.1	18.39	6	17.69	7	0.48	19.75	6	18.64	8	-1.22	18.47	7	18.42	6	-0.29
P14868	DARS	Aspartate--tRNA ligase	23.67	29	24.17	31	0.11	24.64	31	24.79	33	0.52	24.09	30	23.64	26	0.79	24.3	30	24.3	32	0.14	24.04	31	24.13	29	-0.1
Q6PI48	DARS2	Aspartate--tRNA ligase	18.87	12	19.56	14	0.33	19.41	10	18.05	6	-1.26	20.24	17	19.08	13	-0.07	20.17	12	19.65	13	-0.5	19.97	16	19.81	13	-0.43
Q9UER7	DAXX	Death domain-associated protein 6	18.01	7	18.42	6	0.01			16.65	2		16.9	4	17.1	8	1.58	18.87	9	18.23	4	-0.65	17.16	6	16.77	5	-0.74
Q96EP5	DAZAP1	DAZ-associated protein 1	20.87	9	20.83	10	-0.51	21.58	9	21.3	9	0.01	21.52	6	20.25	8	-0.21	21.39	7	21.63	9	0.43	20.71	6	21.08	6	0.26
P07108	DBI	Acyl-CoA-binding protein	19.9	6	21.32	6	1.17	20.5	5	21.26	6	1.24	21.43	4	20.26	5	-0.09	21.12	6	21.03	5	0.03	19.64	4	19.73	5	-0.1
Q16643	DBN1	Drebrin	23.87	27	24.3	25	0.03	24.74	27	24.59	31	0.16	24.41	27	23.14	25	-0.21	24.1	24	24.2	28	0.26	23.74	23	23.63	26	-0.37
Q9UJU6	DBNL	Drebrin-like protein	22.27	17	22.7	18	0.03	23.63	17	23.55	16	0.25	21.67	15	20.91	14	0.41	21.89	18	21.76	17	-0.02	21.23	16	22.04	16	0.84
Q9UK59	DBR1	Lariat debranching enzyme	18.03	8	18.85	7	0.48	19.4	11	18.77	6	-0.4	17.47	4	15.39	2	-1.19	19.53	7	19.13	10	-0.35	18.2	9	17.64	8	-0.96
P11182	DBT	Lipoamide acyltransferase component of branched-chain alpha-keto acid dehydrogenase complex	18.13	10	18.4	8	-0.15	19.49	8	19.32	9	0.14	17.37	2	15.31	3	-1.17	18.02	4	17.64	5	-0.33	17.82	6	17.47	6	-0.68
Q5QP82	DCAF10	DDB1- and CUL4-associated factor 10			16.3	3	18.3	15.63	2	16.49	5	1.36						16.3	3			-19.82
Q8TEB1	DCAF11	DDB1- and CUL4-associated factor 11	17.15	7	16.93	4	-0.71	17.71	5	17.11	5	-0.37	16.77	4	15.25	3	-0.51	16.96	5	17.05	3	0.25	14.81	2	17.15	5	2.86
Q9NV06	DCAF13	DDB1- and CUL4-associated factor 13	18.93	10	19.46	8	0.15	19.98	10	19.82	7	0.15	20.89	12	19.84	10	0.06	20.39	9	19.77	9	-0.62	20.04	12	19.69	13	-0.68
Q66K64	DCAF15	DDB1- and CUL4-associated factor 15																18.57	4			-22.6
Q9NXF7	DCAF16	DDB1- and CUL4-associated factor 16	14.58	2									16.54	3			-18.75	16.56	2				15.1	2
Q8WV16	DCAF4	DDB1- and CUL4-associated factor 4											15.87	3			-17.94
Q96JK2	DCAF5	DDB1- and CUL4-associated factor 5	16.58	5	16.73	5	-0.29	17.51	7	15.18	2	-2.41	15.52	3	14.94	4	0.63	16.37	4	16.35	5	0.11	14.17	3	16.83	5	3.28
Q58WW2	DCAF6	DDB1- and CUL4-associated factor 6	16.89	5	17.15	4	-0.16	18.06	5	16.59	4	-1.39	16.98	5	16.28	6	0.48	17.28	4	17.46	7	0.36	16.3	4	15.94	2	-0.7
P61962	DCAF7	DDB1- and CUL4-associated factor 7	18.34	6	18.56	6	-0.21	18.93	6	19.01	6	0.44	17.8	5	15.59	3	-1.35	18.35	6	18.52	7	0.34	16.7	4	17.8	6	1.23
Q5TAQ9	DCAF8	DDB1- and CUL4-associated factor 8	18.8	13	19.22	10	0.02	20.43	13	20.14	12	0	18.66	10	17.17	8	-0.48	18.72	9	19.12	12	0.63	17.32	6	17.09	6	-0.53
Q8WVC6	DCAKD	Dephospho-CoA kinase domain-containing protein	18.29	8	17.33	5	-1.57	19.22	7	17.01	4	-2.27	17.8	5	16.76	5	0.07	18.61	5	18.55	8	0.06	18.47	5	17.75	4	-1.17
Q8N8Z6	DCBLD1	Discoidin			15.97	4	17.92			17.02	3	20.44	14.54	2
Q96PD2	DCBLD2	Discoidin	20.17	9	20.61	11	0.05	21.47	10	20.3	10	-1.04	19.05	7	16.76	5	-1.45	19.15	5	18.25	9	-0.97	19.44	8	19.51	10	-0.13
P81605	DCD	Dermcidin	18.23	4	16.69	4	-2.23	19.09	4	17.61	2	-1.41	15.55	2				16.78	2				17.42	2	17.82	3	0.3
P27707	DCK	Deoxycytidine kinase	19.39	7	19.45	8	-0.39	19.65	11	18.88	7	-0.57	19.82	11	18.08	11	-0.78	19.78	9	19.64	11	-0.04	19.36	9	19.41	9	-0.16
O15075	DCLK1	Serine/threonine-protein kinase DCLK1	17.24	7	17.13	3	-0.59	19.96	9	19.81	12	0.16	18.18	7	15.87	4	-1.47	18.21	6	18.18	7	0.1	17.16	6	16.61	6	-0.95
Q8N568	DCLK2	Serine/threonine-protein kinase DCLK2	16.2	5	15.32	3	-1.47	16.89	3			-19.6	16.04	4			-18.14	15.33	2	14.08	2	-1.39
P07585	DCN	Decorin	16.14	4	16.16	2	-0.44	18.22	4	18.16	4	0.27	16.56	3	16.36	5	1.09	16.22	2	16.66	5	0.67			17.5	7	22.82
Q9NPI6	DCP1A	mRNA-decapping enzyme 1A	17.65	7	18.24	9	0.22	18.04	6	18.61	6	1.01	17.61	5	16.95	5	0.53	18.02	4	18.7	9	0.97	16.47	3	18.01	5	1.8
Q8IZD4	DCP1B	mRNA-decapping enzyme 1B	16.98	8	15.6	2	-2.05	17.72	5	16.19	3	-1.46						16.95	5	14.49	4	-2.88
Q96C86	DCPS	m7GpppX diphosphatase	20.02	6	19.95	9	-0.54	21.36	9	19.97	5	-1.3	18.88	10	18.01	10	0.28	19.62	8	19.71	8	0.25	18.18	7	18.75	6	0.53
P32321	DCTD	Deoxycytidylate deaminase	20.65	10	20.5	7	-0.63	21.02	9	21.34	8	0.72	18.94	4	16.9	4	-1.14	18.99	5	19.48	6	0.74	17.92	5	19.01	5	1.21
Q14203	DCTN1	Dynactin subunit 1	23.83	57	24.38	59	0.17	24.97	56	24.74	57	0.07	24.33	59	22.87	55	-0.44	24.61	58	24.35	60	-0.18	23.63	56	23.88	54	0.11
Q13561	DCTN2	Dynactin subunit 2	22.95	21	23.94	19	0.68	24.44	19	24.37	19	0.26	22.15	15	20.69	13	-0.44	21.52	14	21.92	17	0.63	21.38	15	21.88	16	0.44
O75935	DCTN3	Dynactin subunit 3	20.46	6	19.97	5	-1.02	20.64	6	20.65	5	0.35	18.76	3	17.95	3	0.35	18.39	2	18.29	4	0.01	18.5	4	18.13	2	-0.71
Q9UJW0	DCTN4	Dynactin subunit 4	21	18	21.96	17	0.64	22.03	16	22.4	16	0.78	21.78	18	20.64	16	-0.05	22.03	17	21.81	16	-0.13	21.22	19	21.29	16	-0.13
Q9BTE1	DCTN5	Dynactin subunit 5	18.2	4	18.4	3	-0.23	18.78	3	18.85	4	0.42	18.43	3	17.2	3	-0.16	18.6	5	17.97	4	-0.64	18.08	4	18.21	4	-0.05
O00399	DCTN6	Dynactin subunit 6	15.26	2				18.82	2	19.21	3	0.8						15.42	2	17.13	2	2.23
Q9H773	DCTPP1	dCTP pyrophosphatase 1	18.59	8	18.83	5	-0.18	20.02	8	19.58	8	-0.18	18.26	4	16.64	5	-0.63	18.39	3	18.22	4	-0.07	17.29	4	17.01	4	-0.59
Q96GG9	DCUN1D1	DCN1-like protein 1	19.61	6	19.81	6	-0.23	19.83	5	19.93	5	0.46	20.24	6	18.28	6	-1.05	20.56	7	19.82	6	-0.77	19.29	8	19.57	7	0.15
Q8IWE4	DCUN1D3	DCN1-like protein 3	19.03	8	19.68	10	0.29	19.75	8	18.91	7	-0.65	17.95	3	16.27	3	-0.71	18.27	3	18.24	4	0.1	17.34	3	17.36	3	-0.2
Q92564	DCUN1D4	DCN1-like protein 4																					15.18	3	14.86	2	-0.64
Q9BTE7	DCUN1D5	DCN1-like protein 5	17.68	7	17.91	4	-0.2	18.81	6	17.05	3	-1.74	18.78	4	17.17	5	-0.62	19.16	7	19.37	9	0.39	18.24	7	17.81	5	-0.79
Q7Z4W1	DCXR	L-xylulose reductase	18.52	7	18.89	6	-0.03	18.5	6	18.41	4	0.24	19.1	6	18.72	6	0.87	20.16	8	20.18	9	0.16	18.61	7	18.25	5	-0.7
Q9BW61	DDA1	DET1- and DDB1-associated protein 1	15.38	2											14.82	2
O94760	DDAH1	N(G)	19.86	13	20.2	12	-0.07	20.93	13	20.9	11	0.31	19.24	5	17.9	7	-0.29	19.33	9	19.52	13	0.37	19.06	8	19.59	8	0.47
O95865	DDAH2	N(G)	20.2	9	20.04	7	-0.65	21.72	9	21.43	9	0	20.81	7	19.72	8	0.01	20.59	6	20.56	8	0.1	20.22	5	20.76	6	0.49
Q16531	DDB1	DNA damage-binding protein 1	23.38	48	23.42	44	-0.41	24.26	42	23.7	44	-0.32	24.3	49	22.94	44	-0.32	24.24	47	24.04	50	-0.11	23.55	43	23.55	47	-0.22
Q92466	DDB2	DNA damage-binding protein 2	17.53	7	18.78	10	0.98	19.66	9	19.28	9	-0.11	19.24	8	18.41	9	0.33	18.3	7	18.03	8	-0.19	18.07	7	18.36	8	0.16
Q8NEL9	DDHD1	Phospholipase DDHD1	16.37	5	18.08	9	1.51	17.32	3	17.01	3	-0.02	16.97	4	15.27	4	-0.73	16.76	3			-20.38	16.28	4	16.98	6	0.7
O94830	DDHD2	Phospholipase DDHD2	17.34	7	18.29	8	0.63	19.21	9	18.1	6	-0.97	17.55	4	15.1	3	-1.64	17.63	5	17.23	6	-0.35	17.21	5	14.97	2	-3.17
Q5TDH0	DDI2	Protein DDI1 homolog 2	18.58	7	18.69	7	-0.33	19.97	7	19.07	8	-0.72	19.24	7	18.44	8	0.36	19.23	8	19.93	10	0.99	18.95	8	18.96	8	-0.21
P39656	DDOST	Dolichyl-diphosphooligosaccharide--protein glycosyltransferase 48 kDa subunit	24.44	18	24.54	17	-0.35	25.11	16	24.91	17	0.11	24.11	14	22.96	14	-0.06	24.05	15	23.96	14	0.03	23.8	14	23.72	15	-0.33
Q16832	DDR2	Discoidin domain-containing receptor 2	20.67	17	20.01	13	-1.22	21.2	17	20.37	11	-0.64	19.94	13	17.93	10	-1.11	20.26	14	18.78	13	-1.68	19.85	14	18.85	13	-1.54
Q96HY6	DDRGK1	DDRGK domain-containing protein 1	20.15	6	20.99	5	0.51	21.7	7	21.08	8	-0.39	19.99	7	18.41	6	-0.58	20.81	7	20.73	8	0.04	19.54	6	19.69	7	-0.03
P30046	DDT	D-dopachrome decarboxylase	21.02	7	21.05	5	-0.43	22.42	8	22.04	7	-0.11	19.74	4	18.37	6	-0.33	20.32	5	20.38	7	0.21	18.71	6	19.52	7	0.84
Q92499	DDX1	ATP-dependent RNA helicase DDX1	23.66	38	24.07	37	0.01	24.67	37	24.39	37	0.01	23.59	43	22.62	37	0.16	24.26	44	23.87	42	-0.34	23.05	39	23.22	44	0
Q13206	DDX10	Probable ATP-dependent RNA helicase DDX10	16.41	4	18.56	11	2.01	19.43	13	18.74	10	-0.47	19.72	14	18.34	12	-0.34	19.78	13	19.86	16	0.23	18.2	8	18.29	7	-0.1
Q96FC9	DDX11	Probable ATP-dependent DNA helicase DDX11																15.89	3			-19.32
A8MPP1	DDX11L8	Putative ATP-dependent RNA helicase DDX11-like protein 8													14.17	2				16	3	19.73
Q92841	DDX17	Probable ATP-dependent RNA helicase DDX17	22.94	20	23.85	29	0.59	24.82	31	24.26	30	-0.32	23.32	25	23.27	33	1.27	23.6	25	24.06	31	0.7	23.62	35	22.88	24	-1.2
Q9NVP1	DDX18	ATP-dependent RNA helicase DDX18	20.32	19	21.58	23	0.99	22.38	23	21.65	21	-0.52	21.55	20	20.35	18	-0.12	22.05	26	21.8	22	-0.17	21.28	21	20.79	18	-0.87
Q9NUU7	DDX19A	ATP-dependent RNA helicase DDX19A	22.19	20	22.31	20	-0.32	22.87	22	22.66	20	0.09	21.95	21	21.17	19	0.39	22.3	19	21.99	20	-0.24	21.8	19	21.91	22	-0.08
Q9UMR2	DDX19B	ATP-dependent RNA helicase DDX19B	17.38	2	16.93	2	-0.98	18.53	4	17.95	3	-0.34	18.86	4	17.34	2	-0.51	18.77	5	18.18	4	-0.59	17.71	3	17.86	4	-0.03
Q9UHI6	DDX20	Probable ATP-dependent RNA helicase DDX20	19.81	19	20.14	17	-0.08	20.69	18	19.27	12	-1.33	19.96	13	18.81	14	-0.06	20.11	11	19.99	15	-0.01	19.89	15	18.63	10	-1.88
Q9NR30	DDX21	Nucleolar RNA helicase 2	22.94	35	22.53	35	-0.93	23.93	39	22.68	28	-1.13	24.74	42	23.65	44	0.01	24.93	43	24.28	42	-0.66	23.93	43	23.99	43	-0.14
Q9BUQ8	DDX23	Probable ATP-dependent RNA helicase DDX23	20.81	21	21.91	21	0.81	21.81	23	21.41	24	-0.13	21.77	25	21.56	26	1.08	21.98	24	22.33	26	0.56	21.33	26	22.14	26	0.84
Q9GZR7	DDX24	ATP-dependent RNA helicase DDX24	19.7	20	20.19	18	0.1	20.93	18	20.74	20	0.12	20.33	17	19.26	18	0.03	20.37	14	20.56	22	0.37	20.18	21	20.22	19	-0.17
Q96GQ7	DDX27	Probable ATP-dependent RNA helicase DDX27	20.53	18	20.99	19	0.07	20.72	18	20.52	17	0.11	21.7	25	20.6	22	0	21.7	24	21.44	24	-0.18	20.87	23	21.21	25	0.22
Q9NUL7	DDX28	Probable ATP-dependent RNA helicase DDX28	16.41	5	15.81	2	-1.15						16.99	5	16.43	7	0.65	17.44	4	17.23	7	-0.12	17.34	7	15.97	2	-2.03
Q9H8H2	DDX31	Probable ATP-dependent RNA helicase DDX31	18.13	8	17.45	6	-1.24	18.24	7	17.65	4	-0.35	18.6	8	16.88	7	-0.75	18.92	10	18.4	11	-0.5	17.94	10	17.94	11	-0.22
O00148	DDX39A	ATP-dependent RNA helicase DDX39A	20.66	10	21.04	10	-0.02	20.65	10	20.96	8	0.71	22.21	11	21.68	11	0.69	22.87	11	24.82	22	2.52	21.74	12	22.1	11	0.25
Q13838	DDX39B	Spliceosome RNA helicase DDX39B	24.34	21	24.5	20	-0.28	25.61	22	25.39	21	0.08	24.76	23	23.81	19	0.18	25.31	24	23.29	11	-2.34	23.89	20	24.23	22	0.22
O00571	DDX3X	ATP-dependent RNA helicase DDX3X	24.27	37	24.32	34	-0.4	24.96	36	24.48	33	-0.22	24.2	36	23.38	37	0.34	24.66	36	24.42	37	-0.16	23.87	38	24.18	39	0.19
O15523	DDX3Y	ATP-dependent RNA helicase DDX3Y						20.12	7	20.08	7	0.29											17.45	6	17.96	6	0.45
Q9UJV9	DDX41	Probable ATP-dependent RNA helicase DDX41	19.22	10	18.45	9	-1.35	19.54	12	19.55	10	0.35	19.48	14	18.74	14	0.44	20.43	18	19.92	18	-0.49	19.55	15	19.49	13	-0.3
Q86XP3	DDX42	ATP-dependent RNA helicase DDX42	21.79	29	21.71	25	-0.55	22.89	28	22.02	26	-0.69	22.07	30	21.02	30	0.06	22.02	27	21.77	28	-0.17	21.73	28	21.71	28	-0.25
Q7L014	DDX46	Probable ATP-dependent RNA helicase DDX46	21.65	33	21.6	28	-0.52	22.06	28	21.56	28	-0.25	22.36	31	20.98	28	-0.34	22.22	33	21.86	32	-0.3	21.63	31	21.44	30	-0.47
Q9H0S4	DDX47	Probable ATP-dependent RNA helicase DDX47	19.34	12	19.5	6	-0.28	20.77	13	18.81	10	-1.97	20.67	14	19.63	12	0.07	21.26	14	20.37	12	-0.95	19	9	19.18	11	0.01
Q9Y6V7	DDX49	Probable ATP-dependent RNA helicase DDX49	17.02	6	16.17	3	-1.44	17.47	5			-20.28	18.07	8	16.23	4	-0.9	18.59	8	18.84	9	0.44	17.99	7	17.83	6	-0.43
P17844	DDX5	Probable ATP-dependent RNA helicase DDX5	23.79	34	23.52	20	-0.77	24.04	21	23.41	18	-0.4	24.49	33	22.75	23	-0.78	25.11	35	24.1	25	-1.1	23.83	24	24.29	37	0.38
Q9BQ39	DDX50	ATP-dependent RNA helicase DDX50	20.38	24	20.28	16	-0.58	20.66	16	20.68	19	0.37	21.17	22	20.21	18	0.17	21.58	16	20.77	19	-0.86	20.24	17	20.32	15	-0.12
Q8N8A6	DDX51	ATP-dependent RNA helicase DDX51	17.83	10	18.15	7	-0.09	18.62	7	18.63	6	0.35	18.82	8	17.4	9	-0.39	19.36	16	18.98	12	-0.33	18.27	6	18.39	8	-0.06
Q9Y2R4	DDX52	Probable ATP-dependent RNA helicase DDX52	18.48	11	18.67	8	-0.24	19.39	9	18.61	7	-0.58	19.26	11	18.05	8	-0.14	19.75	11	19.63	11	-0.01	19.44	11	18.97	10	-0.84
Q8TDD1	DDX54	ATP-dependent RNA helicase DDX54	19.74	19	20.42	25	0.32	21.08	21	19.94	14	-1	21.17	21	19.92	22	-0.18	21.67	26	20.87	23	-0.84	20.15	23	20.38	23	0.08
Q8NHQ9	DDX55	ATP-dependent RNA helicase DDX55	15.64	6	15.51	2	-0.61	16.07	3	17.39	5	1.9	17.26	6	14.59	3	-1.91	18.15	8	17.14	5	-1.1	15.92	5	16.06	5	-0.04
Q9NY93	DDX56	Probable ATP-dependent RNA helicase DDX56	19.56	15	19.86	14	-0.12	20.33	12	19.98	10	-0.07	20.04	12	18.62	11	-0.39	19.82	11	20.33	14	0.76	19.8	11	18.59	13	-1.82
O95786	DDX58	Probable ATP-dependent RNA helicase DDX58	19.56	16	22.82	33	3.29	19.45	13	21.5	22	2.76	18.35	13	20.36	26	3.77	18.56	11	21.51	28	3.75	18.57	15	20.82	28	2.74
Q5T1V6	DDX59	Probable ATP-dependent RNA helicase DDX59			16.14	2							16.83	4	14.96	4	-0.94			16.48	4	20.31	16.64	6	14.54	2	-2.99
P26196	DDX6	Probable ATP-dependent RNA helicase DDX6	23.08	25	23.25	23	-0.27	23.61	21	23.38	23	0.07	23.78	24	22.29	19	-0.48	24.03	22	23.05	19	-1.06	22.9	20	22.79	23	-0.37
Q8IY21	DDX60	Probable ATP-dependent RNA helicase DDX60	15.16	3	20.12	21	5.25	16.97	5	20.72	26	4.77	15.1	2	18.17	18	5.06	15.4	4	20.24	27	6.06	15.16	4	19.18	20	5.07
Q5H9U9	DDX60L	Probable ATP-dependent RNA helicase DDX60-like			18.24	13	20.53			17.6	7	21.12			15.19	5	19.78	14.4	3	17.29	8	3.67	14.68	4	17.89	12	4
Q16698	DECR1	2	21.41	11	22.92	9	1.28	22.94	11	22.96	13	0.37	21.77	12	20.58	13	-0.11	21.95	11	21.69	10	-0.18	21.5	11	21.37	12	-0.39
Q9NUI1	DECR2	Peroxisomal 2	19.6	9	19.79	8	-0.24	21.1	10	20.63	12	-0.21	19.04	8	17.16	6	-0.95	19.5	9	18.51	9	-1.08	17.6	7	18.41	4	0.84
P59666	DEFA3	Neutrophil defensin 3											17.07	2
O15121	DEGS1	Sphingolipid delta(4)-desaturase DES1	20.46	4	20.13	4	-0.84	21.36	5	20.76	4	-0.37	19.87	5	18.71	4	-0.07	20.84	5	20.62	5	-0.13	19.62	5	19.51	4	-0.37
P35659	DEK	Protein DEK	21.66	14	22.23	12	0.2	22.25	13	22.37	14	0.48	22.27	16	21.51	15	0.41	22.7	12	21.98	14	-0.75	21.85	14	21.76	14	-0.34
Q8TEH3	DENND1A	DENN domain-containing protein 1A	16.19	4	17.68	5	1.25	16.59	2	17.1	3	0.94								14.75	2				14.73	3	19.17
Q7Z401	DENND4A	C-myc promoter-binding protein	14.74	3	17.12	8	2.28	17.18	5	18.04	8	1.36			13.89	3	18.2	14.45	3	16.14	8	2.21	16.07	4	14.27	4	-2.59
O75064	DENND4B	DENN domain-containing protein 4B																		14.94	2
Q5VZ89	DENND4C	DENN domain-containing protein 4C	18.72	16	18.46	12	-0.76	19.07	11	20.19	20	1.66	18.67	13	16.81	9	-0.92	20.33	18	19.43	18	-0.97	19.08	14	19.11	18	-0.18
Q6IQ26	DENND5A	DENN domain-containing protein 5A	15.7	4	17.22	6	1.29	17.79	7	18.33	10	0.98	16.79	4	16.41	7	0.87	17.18	8	17.89	9	1.01	16.19	5	17.2	8	1.11
Q6ZUT9	DENND5B	DENN domain-containing protein 5B			14.51	2
Q8IWF6	DENND6A	Protein DENND6A											14.07	2									13.08	2	15.08	3	2.41
O43583	DENR	Density-regulated protein	20.61	9	20.05	7	-1.11	21.41	7	20.66	8	-0.54	19.59	7	18.36	5	-0.16	19.86	6	19.72	5	-0.04	18.86	6	18.66	6	-0.49
O75140	DEPDC5	DEP domain-containing protein 5	12.92	2				15.28	3	15.76	2	0.91						15.36	2				12.36	2	13.71	2	1.55
Q96QD5	DEPDC7	DEP domain-containing protein 7													14.28	2				15.95	3	19.66	16.21	4	13.84	2	-3.34
Q9Y315	DERA	Deoxyribose-phosphate aldolase	19.73	8	19.57	8	-0.65	21.95	11	21.71	12	0.06	20.47	13	19.51	12	0.17	20.77	13	20.52	14	-0.17	19.68	11	19.77	10	-0.1
Q9BUN8	DERL1	Derlin-1	20.09	4	20.52	3	0.03	21.28	6	20.83	4	-0.19	20.84	4	19.4	4	-0.41	20.97	6	20.57	4	-0.35	20.64	5	20.85	4	0.05
Q9GZP9	DERL2	Derlin-2	18.87	3	19.19	4	-0.09	20.5	4	19.32	3	-1.05	19.2	2	18.06	2	-0.05	19.67	3	18.8	3	-0.93	18.87	4	18.25	3	-1.04
P17661	DES	Desmin								17.63	5	21.16			14.26	2		14.28	2	14.73	2	0.69
Q6ICB0	DESI1	Desumoylating isopeptidase 1	16.46	3	16.73	2	-0.15	15.96	2	16.15	2	0.57
Q9BSY9	DESI2	Desumoylating isopeptidase 2	14.51	2				17.44	3	17.3	2	0.18
O00273	DFFA	DNA fragmentation factor subunit alpha	20.49	10	20.47	10	-0.48	21.57	9	20.92	9	-0.43	19.48	7	18.47	8	0.11	20.14	10	18.98	12	-1.28	19.44	8	19.6	7	-0.01
O76075	DFFB	DNA fragmentation factor subunit beta	14.02	2
O60443	DFNA5	Non-syndromic hearing impairment protein 5	20.56	11	20.65	13	-0.36	21.61	14	21.24	9	-0.09	19.46	10	18.18	8	-0.22	20.31	10	20.01	12	-0.23	20.21	9	20.62	12	0.32
O75907	DGAT1	Diacylglycerol O-acyltransferase 1	17.7	4	17.44	5	-0.76	18.29	4	18.12	3	0.14						16.1	3	16.54	3	0.67
Q96DF8	DGCR14	Protein DGCR14	15.77	5	15.03	3	-1.31			16.74	4	20.1	15.97	3	15.14	3	0.33	15.91	3	16.33	5	0.65	15.42	3	16.23	5	0.84
Q8WYQ5	DGCR8	Microprocessor complex subunit DGCR8	15.42	3			-18.21			16.46	2		15.21	3	16.47	4	2.86	17.47	9	15.52	3	-2.25	15.47	3	16.89	5	1.65
P23743	DGKA	Diacylglycerol kinase alpha	20.72	24	21.2	20	0.09	22.33	22	21.39	21	-0.77	20.3	17	18.9	15	-0.37	20.39	14	19.95	18	-0.4	19.22	15	19.52	14	0.17
P52429	DGKE	Diacylglycerol kinase epsilon																		15.27	2		14.92	2
Q86XP1	DGKH	Diacylglycerol kinase eta						14.78	2	16.93	3	2.88						14.2	2	16.37	5	2.79	15.28	2	15.63	3	0.24
O75912	DGKI	Diacylglycerol kinase iota						16.45	2
P52824	DGKQ	Diacylglycerol kinase theta	15.68	7	14.7	3	-1.59	16.51	4	16.13	3	-0.11	15.29	2	13.7	2	-0.6			15.02	2
Q13574	DGKZ	Diacylglycerol kinase zeta	16.7	4	17.1	5	0			17.25	2		16.07	2	15.04	2	0.08	16.18	3	16.2	4	0.16	14.8	2	17.13	4	2.84
Q15392	DHCR24	Delta(24)-sterol reductase	18.82	6	19.04	6	-0.21	18.8	4			-21.85	19.12	8	17.73	8	-0.35	20.26	10	18.88	7	-1.55	20.04	6	18.74	7	-1.93
Q9UBM7	DHCR7	7-dehydrocholesterol reductase	19.82	6	20.62	5	0.46	21.31	5	21.41	5	0.46	20.6	5	18.81	5	-0.84	20.16	3	18.96	4	-1.33	19.76	4	20.08	4	0.2
Q86SQ9	DHDDS	Dehydrodolichyl diphosphate syntase complex subunit DHDDS	17.17	5	16.18	2	-1.6	17.78	4	17.1	2	-0.46	17.48	5	16.61	4	0.28	18.34	4	17.56	5	-0.82			16.63	3	21.67
P00374	DHFR	Dihydrofolate reductase	18.99	8	17.1	3	-2.64	19.73	3	18.89	3	-0.65	19.1	5	15.22	4	-3.38	18.96	9	18.3	10	-0.67	18.27	6	18.77	6	0.44
Q02127	DHODH	Dihydroorotate dehydrogenase (quinone)	17.3	6	18.12	7	0.48	18.56	4	17.45	3	-0.97	17.16	3	15.87	4	-0.23	16.35	3	17.28	5	1.27	17.24	4	18.02	7	0.8
P49366	DHPS	Deoxyhypusine synthase	18.53	8	19.38	9	0.52	17.86	6	18.39	6	0.97	18.12	4	17.29	3	0.33	18.17	7	17.48	5	-0.71	17.18	4	17.39	5	0.05
Q96LJ7	DHRS1	Dehydrogenase/reductase SDR family member 1	19.23	8	19.38	7	-0.29	20.94	11	20.7	10	0.06	19.11	9	18.16	8	0.18	19.56	10	19.44	9	-0.01	18.37	8	19.21	9	0.88
O75911	DHRS3	Short-chain dehydrogenase/reductase 3	16.09	2				18.18	4			-21.12
Q9BTZ2	DHRS4	Dehydrogenase/reductase SDR family member 4	19.75	9	19.8	6	-0.4	19.67	8	19.41	7	0.04	15.53	2	14.8	2	0.45	16.34	2	15.86	3	-0.45	18.87	4	17.42	5	-2.13
Q9Y394	DHRS7	Dehydrogenase/reductase SDR family member 7	20.68	10	21.11	11	0.03	21.93	11	21.51	10	-0.15	20.42	8	19.61	9	0.35	20.94	9	20.81	11	-0.02	20.71	10	20.22	7	-0.87
Q6IAN0	DHRS7B	Dehydrogenase/reductase SDR family member 7B	17.98	6	18.5	6	0.14	19.34	5	18.81	6	-0.28	19.47	9	17.81	7	-0.68	18.9	6	18.6	7	-0.23	17.97	6	18.81	10	0.88
Q9BPW9	DHRS9	Dehydrogenase/reductase SDR family member 9						17.16	2
Q8N5I4	DHRSX	Dehydrogenase/reductase SDR family member on chromosome X	15.98	2	18.12	4	2	17.96	6	18.43	7	0.9						16.42	2	16.1	3	-0.26	16.26	2
Q96HY7	DHTKD1	Probable 2-oxoglutarate dehydrogenase E1 component DHKTD1	14.54	3	16.61	3	1.92	17.73	2				16.95	6	15.68	4	-0.21	16.8	5	17.83	7	1.4	15.98	5	17.14	6	1.3
O43143	DHX15	Pre-mRNA-splicing factor ATP-dependent RNA helicase DHX15	23.31	36	23.75	36	0.05	24.05	32	24.02	33	0.31	24.18	33	23.23	34	0.18	24.26	34	24.02	35	-0.16	23.51	37	23.69	35	0.01
O60231	DHX16	Putative pre-mRNA-splicing factor ATP-dependent RNA helicase DHX16	18.79	13	19.48	15	0.33	19.95	14	19.56	13	-0.12	20.27	19	18.98	16	-0.23	20.69	21	19.86	20	-0.88	19.64	20	19.47	16	-0.45
Q7Z478	DHX29	ATP-dependent RNA helicase DHX29	21.37	42	21.89	35	0.14	21.88	31	21.28	30	-0.37	21.21	32	20.29	31	0.22	21.65	37	21.49	38	-0.06	20.62	29	20.71	29	-0.1
Q7L2E3	DHX30	Putative ATP-dependent RNA helicase DHX30	21.07	32	21.22	31	-0.29	21.91	30	21.52	31	-0.12	21.96	36	20.09	28	-0.94	22.08	38	21.62	36	-0.43	21.52	37	21.7	38	0.01
Q7L7V1	DHX32	Putative pre-mRNA-splicing factor ATP-dependent RNA helicase DHX32	17.24	11	16.57	4	-1.23	17.76	6	17.42	5	-0.06	17.61	5	16.48	3	-0.04	16.92	7	16.22	5	-0.72	15.95	4	16.51	5	0.51
Q9H6R0	DHX33	Putative ATP-dependent RNA helicase DHX33			16.38	3	18.39	15.68	2				16.87	4	14.64	2	-1.37	18.02	7	16.2	3	-2.09	15.8	4	15.88	3	-0.12
Q14147	DHX34	Probable ATP-dependent RNA helicase DHX34	15.47	3	15.22	3	-0.75	17.24	4	15.18	2	-2.09	16.6	5	15.88	5	0.46	17.28	8	16.97	6	-0.24	16.87	6	17.19	8	0.2
Q9H5Z1	DHX35	Probable ATP-dependent RNA helicase DHX35	15.26	3			-18.03	15.5	2						14.24	2				14.76	2		14.72	2	15.82	2	1.23
Q9H2U1	DHX36	ATP-dependent RNA helicase DHX36	20.42	24	21.47	24	0.75	21.08	25	21.48	25	0.81	21.25	26	20.41	25	0.31	21.59	29	21.77	29	0.36	20.76	27	21.07	28	0.19
Q8IY37	DHX37	Probable ATP-dependent RNA helicase DHX37	18.44	15	18.61	12	-0.27	18.47	10	18.58	8	0.47	19.6	13	18.21	11	-0.35	19.88	19	19.92	24	0.18	18.87	15	18.76	10	-0.37
Q92620	DHX38	Pre-mRNA-splicing factor ATP-dependent RNA helicase PRP16	18.98	17	19.36	15	-0.02	20.15	20	19.79	17	-0.08	20.53	21	19.51	21	0.1	20.99	27	20.52	25	-0.44	19.63	18	19.89	19	0.12
Q8IX18	DHX40	Probable ATP-dependent RNA helicase DHX40	15.25	3			-18.01	16.23	2	15.79	2	-0.18	16.3	3	16.01	4	0.98	17.22	5	15.58	2	-1.87	15.75	3	14.89	3	-1.36
Q6P158	DHX57	Putative ATP-dependent RNA helicase DHX57	19.86	25	19.63	18	-0.73	20.2	19	20.08	20	0.2	20.66	20	19.19	20	-0.45	20.89	30	19.76	20	-1.25	19.64	20	19.4	20	-0.54
Q96C10	DHX58	Probable ATP-dependent RNA helicase DHX58			18.82	11	21.2			18.49	8	22.17			16.57	6	21.45			17.33	4	21.35			17.1	7	22.29
Q14562	DHX8	ATP-dependent RNA helicase DHX8	17.73	11	18.65	12	0.6	19.07	15	18.52	9	-0.31	19.05	15	17.78	11	-0.21	19.22	15	19.31	21	0.25	17.94	16	18.58	12	0.62
Q08211	DHX9	ATP-dependent RNA helicase A	24.84	55	25.31	54	0.08	25.65	55	25.39	52	0.04	25.92	50	24.85	48	0.03	25.77	48	25.66	48	0	25.03	50	25.14	48	-0.08
Q9NR28	DIABLO	Diablo homolog	19.99	6	20.77	4	0.44	20.76	6	21.41	6	1.11	18.98	2	18.08	2	0.24	18.6	2	18.93	3	0.54	19.39	2	18.11	3	-1.91
O60610	DIAPH1	Protein diaphanous homolog 1	21.75	38	22.41	36	0.3	22.66	33	22.63	31	0.31	22.73	39	21.21	31	-0.51	22.83	40	22.62	39	-0.12	22.18	37	22.58	37	0.3
O60879	DIAPH2	Protein diaphanous homolog 2	18.22	12	19.27	14	0.75	19.78	13	19.14	9	-0.41	19.02	9	18.13	9	0.25	19.33	14	18.96	16	-0.32	18.48	11	19.33	14	0.9
Q9NSV4	DIAPH3	Protein diaphanous homolog 3	17.03	5	14.34	2	-3.56	18.45	9	18.24	8	0.09	19.69	18	18.65	17	0.07	20.16	26	19.37	22	-0.83	19.77	23	19.72	23	-0.29
Q9UPY3	DICER1	Endoribonuclease Dicer	16.91	7	18.3	12	1.14	18.86	12	17.61	7	-1.13	18.69	21	17.2	11	-0.48	19.18	25	18.3	14	-0.94	18.12	13	17.63	11	-0.87
Q9BTC0	DIDO1	Death-inducer obliterator 1	19.56	24	19.79	21	-0.2	20.83	26	20.02	20	-0.61	19.74	24	18.79	23	0.18	20.5	26	19.93	25	-0.56	19.5	23	19.21	24	-0.6
Q68CQ4	DIEXF	Digestive organ expansion factor homolog	18.04	8	19.21	6	0.89	18.34	8	19.37	7	1.56	20.04	15	18.56	12	-0.46	20.47	18	19.66	17	-0.86	19.55	14	19.13	14	-0.78
Q9UNQ2	DIMT1	Probable dimethyladenosine transferase	19.12	10	18.96	7	-0.65	19.52	7	19.37	7	0.16	20.42	10	18.65	9	-0.82	20.64	9	19.36	8	-1.43	19.54	8	19.58	9	-0.17
Q14689	DIP2A	Disco-interacting protein 2 homolog A	20.33	11	20.51	9	-0.25	19.92	10	20.49	3	1.01	20.25	11	19.28	10	0.16	19.81	13	20.36	8	0.81	18.86	14	19.73	10	0.92
Q9P265	DIP2B	Disco-interacting protein 2 homolog B	18.97	17	19.44	16	0.08	20.06	18	19.64	18	-0.15	19.62	24	18.44	21	-0.1	20.26	28	20.61	35	0.56	19.19	23	19.29	25	-0.09
Q9Y2E4	DIP2C	Disco-interacting protein 2 homolog C	15.56	4	15.23	3	-0.84	16.77	3	17.97	7	1.76	17.24	6	15.73	4	-0.5	18.11	7	18.68	14	0.83			16.88	5	22
O95057	DIRAS1	GTP-binding protein Di-Ras1											15.47	3			-17.45	16.54	3	15.53	3	-1.1
Q96SL1	DIRC2	Disrupted in renal carcinoma protein 2	16.21	3	15.76	2	-0.98	16.68	2	17.01	3	0.73													14.72	2
Q9Y2L1	DIS3	Exosome complex exonuclease RRP44	21.37	31	21.56	28	-0.24	22.36	27	21.7	29	-0.44	22.46	29	21.08	28	-0.34	22.2	29	22.31	31	0.27	21.51	29	21.46	28	-0.29
Q8TF46	DIS3L	DIS3-like exonuclease 1											15.4	2	15.41	4	1.35	16.81	5	16.35	3	-0.43
Q8IYB7	DIS3L2	DIS3-like exonuclease 2	19.87	14	19.27	11	-1.15	20.79	14	19.47	10	-1.22	19.9	14	18.39	12	-0.5	20.21	18	20.55	18	0.55	19.37	14	19.61	17	0.09
Q155Q3	DIXDC1	Dixin	14.54	2									15.8	2				17.08	2	15.89	3	-1.32
O60832	DKC1	H/ACA ribonucleoprotein complex subunit 4	21.72	17	21.19	16	-1.07	22.89	16	22.13	17	-0.56	21.94	18	21.35	18	0.62	22.67	18	22.36	18	-0.24	21.91	19	22.11	16	0.04
Q9UBP4	DKK3	Dickkopf-related protein 3								17.19	4	20.64	14.29	2
P10515	DLAT	Dihydrolipoyllysine-residue acetyltransferase component of pyruvate dehydrogenase complex	20.77	16	21.31	17	0.16	22.27	19	21.33	13	-0.77	21.27	12	19.37	10	-0.97	20.9	12	20.57	10	-0.27	20.17	10	20.3	12	-0.05
Q96QB1	DLC1	Rho GTPase-activating protein 7	18.42	13	17.6	7	-1.4	17.13	4	15.62	2	-1.44	19.59	14	18.34	12	-0.18	19.83	17	19.78	21	0.07	19.29	16	19.38	17	-0.1
P09622	DLD	Dihydrolipoyl dehydrogenase	22.93	18	22.89	16	-0.51	23.71	16	23.28	15	-0.17	22.5	13	21.22	14	-0.22	22.4	14	22.61	15	0.39	21.76	16	21.79	14	-0.18
Q12959	DLG1	Disks large homolog 1	20	17	20.7	15	0.34	20.91	20	21.09	24	0.55	20.15	17	18.82	16	-0.28	20.62	18	20.2	21	-0.38	19.8	15	19.88	17	-0.12
Q8TDM6	DLG5	Disks large homolog 5	18.24	13	17.77	10	-1	18.81	10	16.82	3	-2.01	18.75	10	17.37	11	-0.34	18.64	10	18.68	12	0.18	18.1	10	18.62	10	0.46
Q9Y2H0	DLGAP4	Disks large-associated protein 4	20.02	12	19.83	10	-0.68	20.44	9	19.61	9	-0.64	17.47	9	16.49	6	0.14	17.95	6	18.52	8	0.83	18.03	9	17.97	9	-0.3
Q15398	DLGAP5	Disks large-associated protein 5	16.41	5	16.17	4	-0.74	18.85	9	17.16	5	-1.65	18.78	10	16.3	5	-1.68	19.5	18	18.38	14	-1.24	18.9	15	18.43	11	-0.84
P36957	DLST	Dihydrolipoyllysine-residue succinyltransferase component of 2-oxoglutarate dehydrogenase complex	21.91	15	22.67	15	0.41	22.96	15	22.67	14	0	22.05	16	21.37	12	0.51	22.67	12	22.47	13	-0.11	22.47	14	22.35	13	-0.38
Q9NPF5	DMAP1	DNA methyltransferase 1-associated protein 1	17.27	6	18.08	6	0.47	18.41	4	18.05	4	-0.08	18.89	9	17.73	11	-0.07	19.54	12	18.29	11	-1.39	18.35	8	18.7	10	0.24
P11532	DMD	Dystrophin	20.35	8	22.98	7	2.57	22.79	7	22.8	8	0.35			21.83	7	27.84	22.88	6	22.65	6	-0.15	21.3	5	22	10	0.7
Q9UI17	DMGDH	Dimethylglycine dehydrogenase											16.46	2
Q09019	DMWD	Dystrophia myotonica WD repeat-containing protein	15.2	3	16.14	3	0.62			15.5	2		15.01	3			-16.89	14.16	2	14.96	3	1.12	15.34	3	14.11	3	-1.84
Q9Y485	DMXL1	DmX-like protein 1	18.43	16	18.5	13	-0.38	18.33	12	18.65	14	0.72	16.56	8	15.71	6	0.3	18.04	14	18.02	12	0.11	17.51	12	16.82	7	-1.13
Q8TDJ6	DMXL2	DmX-like protein 2	17.33	10	17.23	5	-0.58	17.87	7	15.88	3	-2.01	17.13	6	15.48	7	-0.67	17.87	11	17.99	8	0.28	17.05	8	17.24	10	0.03
P51530	DNA2	DNA replication ATP-dependent helicase/nuclease DNA2											14.89	2						11.69	2
Q9NVR5	DNAAF2	Protein kintoun	15.38	5			-18.16	15.66	2	15.44	2	0.08
Q86Y56	DNAAF5	Dynein assembly factor 5	20.59	19	20.65	26	-0.39	21.22	20	20.75	21	-0.21	20.92	25	19.33	19	-0.6	21.2	23	20.81	24	-0.34	19.85	23	20.1	22	0.11
Q8IVF4	DNAH10	Dynein heavy chain 10						19.47	2
Q96DT5	DNAH11	Dynein heavy chain 11																17.08	2
Q0VDD8	DNAH14	Dynein heavy chain 14																							16.15	2
Q8TE73	DNAH5	Dynein heavy chain 5																							15.65	2
Q9C0G6	DNAH6	Dynein heavy chain 6																		14.04	2
Q8WXX0	DNAH7	Dynein heavy chain 7																							16.7	3	21.76
Q96JB1	DNAH8	Dynein heavy chain 8			15.48	2
Q9NYC9	DNAH9	Dynein heavy chain 9																15.34	2
P31689	DNAJA1	DnaJ homolog subfamily A member 1	22.27	16	23.46	17	0.91	23.05	14	23.73	17	1.14	22.06	17	21.81	19	1.03	22.71	19	23.06	21	0.56	21.63	16	22.62	19	1.08
O60884	DNAJA2	DnaJ homolog subfamily A member 2	21.64	14	21.98	14	-0.07	22.18	16	22.49	16	0.71	21.37	14	20.58	13	0.37	21.99	12	21.61	15	-0.33	20.93	10	21.57	14	0.62
Q96EY1	DNAJA3	DnaJ homolog subfamily A member 3	19.53	10	18.42	4	-1.74	20.36	7	19.31	5	-0.9	19.85	8	18.33	5	-0.51	19.92	9	19.58	9	-0.28	19.09	9	19.52	10	0.34
P25685	DNAJB1	DnaJ homolog subfamily B member 1	19.19	11	19.55	10	-0.05	20.33	10	19.72	8	-0.38	20.54	9	18.53	8	-1.11	20.79	11	20.31	11	-0.45	20.17	11	19.77	10	-0.75
Q9UBS4	DNAJB11	DnaJ homolog subfamily B member 11	21.48	11	22.03	10	0.17	22.94	12	22.59	11	-0.07	21.7	11	20.57	8	-0.04	21.47	8	21.67	10	0.38	21.13	9	21.17	6	-0.17
Q9NXW2	DNAJB12	DnaJ homolog subfamily B member 12	18.51	8	19.27	7	0.41	20.62	13	21.01	13	0.8	19.24	12	18.49	11	0.42	20.05	13	19.35	10	-0.72	19.72	13	19.31	9	-0.76
Q8TBM8	DNAJB14	DnaJ homolog subfamily B member 14	16.42	4	17.67	2	0.98			17.14	3	20.58	18.02	4	16.44	2	-0.58	18.24	6	17.26	5	-1.06	16.58	3	16.93	5	0.24
P25686	DNAJB2	DnaJ homolog subfamily B member 2	19.04	8	18.27	5	-1.35	19.1	6	18.51	6	-0.35	17.22	3	16.16	2	0.05	15.6	2	17.61	3	2.6	16.08	3	14.1	2	-2.83
Q9UDY4	DNAJB4	DnaJ homolog subfamily B member 4	22.55	15	22.78	17	-0.2	23.29	16	22.98	15	-0.02	23.39	16	21.55	16	-0.9	23.23	18	22.07	16	-1.28	22.67	16	22.46	17	-0.5
O75953	DNAJB5	DnaJ homolog subfamily B member 5											17.38	4	14.33	3	-2.37	15.22	3	15.33	2	0.27			14.66	2
O75190	DNAJB6	DnaJ homolog subfamily B member 6	18.73	5	19.37	7	0.28	19.78	9	20.22	8	0.86	19.63	5	18.57	7	0.05	19.65	6	19.78	7	0.3	19.76	7	19.57	7	-0.47
Q96KC8	DNAJC1	DnaJ homolog subfamily C member 1	18.25	8	20.32	14	1.92	20.55	9	20.37	11	0.13	18.64	9	18.11	13	0.69	19.65	14	19.9	16	0.44	19.74	15	20.09	17	0.24
Q8IXB1	DNAJC10	DnaJ homolog subfamily C member 10	20.63	16	21.52	20	0.56	22.36	23	22.11	22	0.05	21.11	18	19.79	17	-0.27	21.8	19	21.23	18	-0.56	20.16	16	20.22	19	-0.14
Q9NVH1	DNAJC11	DnaJ homolog subfamily C member 11	19.85	11	19.86	10	-0.45	20.83	11	20.51	10	-0.04	19.9	9	18.1	8	-0.85	20.66	14	20.25	13	-0.37	18.63	11	19.19	11	0.51
O75165	DNAJC13	DnaJ homolog subfamily C member 13	22.38	70	22.73	63	-0.06	23.37	65	23.63	69	0.65	22.66	56	21.49	55	-0.09	22.81	65	22.65	71	-0.06	22.35	58	22.38	59	-0.18
Q6Y2X3	DNAJC14	DnaJ homolog subfamily C member 14											15.29	2
Q9Y5T4	DNAJC15	DnaJ homolog subfamily C member 15											15.13	2	14.71	3	0.82			15.78	2
Q9Y2G8	DNAJC16	DnaJ homolog subfamily C member 16	18.26	11	18.48	9	-0.21	18.53	9	18.27	8	0.04	17.36	6	16.58	5	0.39	17.66	7	17.76	6	0.26	17.67	7	17.31	7	-0.7
Q9NVM6	DNAJC17	DnaJ homolog subfamily C member 17	18.77	5	17.42	3	-2.01	18.86	4	18.17	5	-0.47	16.79	3	16.95	2	1.53	16.86	3	16.17	3	-0.71
Q96DA6	DNAJC19	Mitochondrial import inner membrane translocase subunit TIM14	17.85	2	16.85	3	-1.61	17.25	2	17.3	3	0.4	18.17	2	16.18	2	-1.08	17.68	2	18.46	4	1.09	17.43	3			-23.17
Q99543	DNAJC2	DnaJ homolog subfamily C member 2	19.31	13	19.77	16	0.07	19.85	13	19.89	18	0.39	19.8	17	18.9	16	0.24	20.72	18	20.26	18	-0.43	18.92	15	19.32	17	0.3
Q5F1R6	DNAJC21	DnaJ homolog subfamily C member 21	17.98	7	19	8	0.71	19.43	7	17.63	6	-1.78	19.3	11	18.38	10	0.22	18.91	7	18.19	8	-0.75	17.99	5	17.91	6	-0.33
Q9H1X3	DNAJC25	DnaJ homolog subfamily C member 25	17.98	4	19.39	4	1.16	19.13	5			-22.24			15.74	2		17.41	3	15.91	2	-1.7	16.9	3	16.98	3	-0.12
Q13217	DNAJC3	DnaJ homolog subfamily C member 3	21.78	20	22.34	22	0.18	22.78	20	22.69	21	0.24	21.39	16	20.41	15	0.14	21.47	17	21.39	19	0.04	20.86	17	21.36	22	0.44
Q96LL9	DNAJC30	DnaJ homolog subfamily C member 30			16.43	2							16.34	2	15.05	2	-0.23			17.16	3	21.15
Q9H3Z4	DNAJC5	DnaJ homolog subfamily C member 5	19.17	4	19.69	6	0.14	20.48	6	20.22	7	0.04	20.34	7	18.27	5	-1.18	20.46	8	20.37	7	0.03	20.11	7	20.66	7	0.5
Q99615	DNAJC7	DnaJ homolog subfamily C member 7	20.75	20	21.86	21	0.82	21.42	19	21.72	22	0.7	21.75	27	20.84	25	0.23	22.25	27	22.32	27	0.22	21.31	26	21.6	28	0.16
O75937	DNAJC8	DnaJ homolog subfamily C member 8	20.27	7	20.13	7	-0.62	21.36	8	20.03	4	-1.23	20.19	6	19.25	5	0.19	20.16	9	20.16	8	0.14	19.47	7	18.53	9	-1.46
Q8WXX5	DNAJC9	DnaJ homolog subfamily C member 9	19.9	9	19.59	8	-0.82	20.11	9	19.47	8	-0.41	21.06	12	18.98	9	-1.19	21.15	12	20.98	13	-0.07	20.11	8	20.36	11	0.11
Q4LDG9	DNAL1	Dynein light chain 1	16.72	3	16.65	2	-0.54	17.52	3			-20.34
P49184	DNASE1L1	Deoxyribonuclease-1-like 1	17.91	5	16.27	3	-2.35	19.32	6	19.2	5	0.2	16.08	3	15.69	2	0.86	16.16	2	16.31	4	0.32	16.7	4	16.5	4	-0.49
O00115	DNASE2	Deoxyribonuclease-2-alpha	17.31	3	17.79	3	0.09	19.37	5	18.7	2	-0.45			16.36	3	21.2			17.85	4	21.99
Q5SXM8	DNLZ	DNL-type zinc finger protein						17.77	3			-20.64													14.97	2
Q05193	DNM1	Dynamin-1	18.03	8	17.96	7	-0.54	18.66	8	17.11	4	-1.49	19.84	19	18.47	14	-0.33	20.18	18	19.72	17	-0.43	18.31	12	18.62	13	0.19
O00429	DNM1L	Dynamin-1-like protein	23.09	34	23.83	36	0.39	24.31	29	23.71	34	-0.37	23.04	28	21.91	32	-0.04	23.71	36	23.37	35	-0.28	22.48	28	22.84	33	0.25
P50570	DNM2	Dynamin-2	22.39	33	22.91	35	0.14	23.5	39	23.54	33	0.39	22.68	35	21.89	32	0.37	23.41	39	22.99	36	-0.38	22.46	37	22.38	39	-0.33
Q9UQ16	DNM3	Dynamin-3								16.69	2				15.13	3	19.7			15.46	2		17.17	3			-22.83
Q6XZF7	DNMBP	Dynamin-binding protein	20.04	36	19.99	23	-0.52	20.92	25	19.67	19	-1.13	19.92	27	18.16	20	-0.8	20.63	30	19.82	23	-0.86	20.07	27	19.57	23	-0.88
P26358	DNMT1	DNA (cytosine-5)-methyltransferase 1	20.52	34	19.95	20	-1.12	20.98	26	20.96	24	0.32	22.39	43	21.33	41	0.05	22.99	42	22.54	49	-0.41	22.39	46	22.38	48	-0.24
Q9Y6K1	DNMT3A	DNA (cytosine-5)-methyltransferase 3A													15.03	2		15.21	2	15.04	3	-0.07
Q9ULA0	DNPEP	Aspartyl aminopeptidase	20.79	16	21.95	14	0.87	21.87	17	21.99	17	0.48	21.66	15	21.12	15	0.68	21.44	17	22.09	17	0.93	20.71	15	21.62	16	0.98
O43598	DNPH1	2'-deoxynucleoside 5'-phosphate N-hydrolase 1	19.57	5	19.75	5	-0.25	19.65	4	19.37	5	0.01						16.47	3	16.69	3	0.41			16.89	2
Q9H147	DNTTIP1	Deoxynucleotidyltransferase terminal-interacting protein 1	15.66	2	16.21	3	0.17	16.26	4	16.78	2	0.96	17.27	4	15.33	2	-1.02	16.04	4	15.25	3	-0.83	13.98	3	15.64	3	1.96
Q5QJE6	DNTTIP2	Deoxynucleotidyltransferase terminal-interacting protein 2	19.52	17	19.98	17	0.07	20.49	13	20.04	11	-0.19	20.71	20	19.25	14	-0.44	20.86	18	20.42	15	-0.4	19.68	13	19.58	16	-0.35
Q14185	DOCK1	Dedicator of cytokinesis protein 1	18.76	20	20.45	31	1.48	19.83	17	20	22	0.54	18.9	17	17.24	11	-0.68	19.21	16	19.29	23	0.23	18.21	15	19.24	18	1.13
Q96BY6	DOCK10	Dedicator of cytokinesis protein 10	22.18	53	22.64	54	0.07	22.22	38	22.04	49	0.13	22.07	41	21.4	49	0.52	22.16	55	22.51	64	0.56	21.88	48	22.54	58	0.65
Q5JSL3	DOCK11	Dedicator of cytokinesis protein 11	18.53	8	16.95	5	-2.28	15.66	2				17.16	6	15.67	5	-0.48	18.24	9	17.77	7	-0.44	15.89	4	16.62	7	0.74
Q8N1I0	DOCK4	Dedicator of cytokinesis protein 4	18.78	20	19.8	25	0.71	18.77	11	19.66	16	1.39	18.85	16	18.28	20	0.64	19.1	19	19.03	16	0.05	18.12	11	17.83	10	-0.6
Q9H7D0	DOCK5	Dedicator of cytokinesis protein 5	20.27	32	20.33	25	-0.39	20.98	32	20.79	29	0.12	20.33	32	18.84	25	-0.48	20.83	33	20.06	26	-0.81	20.55	31	20.21	33	-0.67
Q96HP0	DOCK6	Dedicator of cytokinesis protein 6	16.53	6	17.43	7	0.58	16.95	6			-19.67	14.4	2				14.35	2	16.3	6	2.52			15.34	3	19.97
[truncated: 6,437 more rows]
